# Supplementary material for: 2-Methyl-N-[(3-methyl-2-pyrid­yl)carbamothio­yl]benzamide
Source: Acta Crystallogr Sect E Struct Rep Online. 2008 Apr 10;64(Pt 5):o833. doi: 10.1107/S1600536808009513 (PMC2961265; doi:10.1107/S1600536808009513)
Supplement: Supplementary file 2 [file e-64-0o833-Isup2.hkl]

# 
# h,k,l, Fc-squared, Fo-squared, sigma(Fo-squared) and status flag 
# 
data_I
_shelx_title ' bob1078m in P2(1)/n' 
_shelx_refln_list_code          4 
_shelx_F_calc_maximum      148.16 
_exptl_crystal_F_000       600.00 
_reflns_d_resolution_high  0.8256 
 
loop_ 
 _symmetry_equiv_pos_as_xyz 
 'x, y, z' 
 '-x+1/2, y+1/2, -z+1/2' 
 '-x, -y, -z' 
 'x-1/2, -y-1/2, z-1/2' 
 
_cell_length_a     7.9546 
_cell_length_b     7.8109 
_cell_length_c    23.4138 
_cell_angle_alpha  90.000 
_cell_angle_beta   90.827 
_cell_angle_gamma  90.000 
 
_shelx_F_squared_multiplier     1.000 
 
loop_ 
 _refln_index_h 
 _refln_index_k 
 _refln_index_l 
 _refln_F_squared_calc 
 _refln_F_squared_meas 
 _refln_F_squared_sigma 
 _refln_observed_status 
   2   0   0     1022.38     1053.16     17.46 o 
   4   0   0     1243.71     1335.55     18.50 o 
   6   0   0       89.45       92.14      3.61 o 
   8   0   0      274.27      270.08     11.98 o 
   1   1   0     3485.40     3775.86     38.65 o 
   2   1   0     7788.06     8161.48     92.40 o 
   3   1   0      235.51      200.49      2.91 o 
   4   1   0      988.18      984.20     10.77 o 
   5   1   0       19.66       22.71      1.21 o 
   6   1   0       37.64       30.68      1.76 o 
   7   1   0      149.52      155.49      4.34 o 
   8   1   0        0.10        0.36      2.73 o 
   9   1   0        8.38        8.01      4.95 o 
   0   2   0     3767.29     4232.23     56.07 o 
   1   2   0      438.15      437.62      4.94 o 
   2   2   0     2257.88     2275.20     26.28 o 
   3   2   0        9.68       11.91      0.96 o 
   4   2   0       10.14        8.10      1.02 o 
   5   2   0       68.04       52.58      2.20 o 
   6   2   0      191.45      184.17      3.63 o 
   7   2   0      151.28      156.09      4.36 o 
   8   2   0        1.48        1.08      3.37 o 
   9   2   0        1.94        1.07      6.26 o 
   1   3   0     1084.19     1099.40     10.56 o 
   2   3   0      634.41      559.10      8.49 o 
   3   3   0       80.82       95.60      2.13 o 
   4   3   0      136.01      131.09      2.54 o 
   5   3   0       93.24       88.47      2.88 o 
   6   3   0       14.53       15.78      2.69 o 
   7   3   0        7.72       13.50      2.92 o 
   8   3   0       88.28       96.57      5.31 o 
   9   3   0       11.20       12.36      4.19 o 
   0   4   0        5.43        4.09      1.09 o 
   1   4   0       38.86       40.57      1.18 o 
   2   4   0      304.62      297.41      3.58 o 
   3   4   0       23.64       25.06      2.18 o 
   4   4   0       37.77       51.23      3.37 o 
   5   4   0       51.51       53.26      3.28 o 
   6   4   0        1.42        1.20      2.66 o 
   7   4   0       28.93       24.82      5.31 o 
   8   4   0        2.14       -1.80      3.74 o 
   1   5   0      417.09      402.56      5.23 o 
   2   5   0        4.87        4.79      0.85 o 
   3   5   0       53.58       61.83      1.70 o 
   4   5   0       80.78       78.02      2.22 o 
   5   5   0       29.81       32.72      3.07 o 
   6   5   0      167.22      164.66      5.90 o 
   7   5   0       68.66       77.03      7.93 o 
   8   5   0        1.14        4.91      6.42 o 
   0   6   0      737.27      757.92     14.45 o 
   1   6   0       31.54       28.35      1.43 o 
   2   6   0       29.35       35.94      1.44 o 
   3   6   0       33.88       32.50      1.58 o 
   4   6   0      187.67      167.33      4.38 o 
   5   6   0       89.98       94.39      3.73 o 
   6   6   0        6.16        5.46      5.44 o 
   7   6   0        8.09       10.07      3.38 o 
   1   7   0       12.88       14.46      1.98 o 
   2   7   0        9.29       10.21      1.74 o 
   3   7   0       28.70       35.06      3.31 o 
   4   7   0       21.03       20.02      2.61 o 
   5   7   0        2.54       -3.66      2.49 o 
   6   7   0       19.68       16.43      3.28 o 
   0   8   0        0.66       -1.09      2.61 o 
   1   8   0        4.08        3.02      2.04 o 
   2   8   0        5.91        6.32      2.01 o 
   3   8   0       23.47       17.06      3.57 o 
   4   8   0       27.31       28.67      5.74 o 
   5   8   0        4.29        4.13      3.18 o 
   1   9   0        1.11       -1.55      2.28 o 
   2   9   0       10.49        5.33      3.63 o 
  -9   0   1        3.60        2.93      6.49 o 
  -7   0   1      275.87      294.79      7.37 o 
  -5   0   1      169.49      160.70      3.28 o 
  -3   0   1      235.95      208.73      4.37 o 
  -1   0   1      447.03      497.30      8.37 o 
   1   0   1      115.63      106.38      2.94 o 
   3   0   1      327.11      330.52      6.04 o 
   5   0   1      697.94      625.80      9.46 o 
   7   0   1      102.80      114.60      4.51 o 
   9   0   1      126.48      131.56      9.50 o 
  -9   1   1        0.12       -2.20      6.06 o 
  -8   1   1      123.62      122.27      4.32 o 
  -7   1   1       30.03       26.03      2.03 o 
  -6   1   1      454.92      433.53      7.13 o 
  -5   1   1        2.72        4.43      1.14 o 
  -4   1   1        0.97        1.96      0.77 o 
  -3   1   1     1184.58     1148.11     12.22 o 
  -2   1   1       53.59       51.42      1.68 o 
  -1   1   1    12080.46    12359.35    126.03 o 
   0   1   1     1352.60     1413.00     14.73 o 
   1   1   1      986.68     1004.23     13.63 o 
   2   1   1     1386.98     1361.70     15.83 o 
   3   1   1     1482.46     1565.52     18.33 o 
   4   1   1      119.61      105.25      2.04 o 
   5   1   1      260.98      246.92      3.50 o 
   6   1   1       92.64       76.35      2.23 o 
   7   1   1      929.97      940.37     14.71 o 
   8   1   1        1.24        1.22      3.75 o 
   9   1   1       24.56       33.24      5.39 o 
  -9   2   1        4.98        1.09      6.37 o 
  -8   2   1        7.63        8.94      3.26 o 
  -7   2   1       95.22      104.18      3.73 o 
  -6   2   1       86.37       87.55      2.46 o 
  -5   2   1      162.59      152.05      2.95 o 
  -4   2   1      459.50      436.96      5.27 o 
  -3   2   1      578.49      607.26      7.64 o 
  -2   2   1      730.38      734.73      8.06 o 
  -1   2   1    11354.25    11906.53    121.26 o 
   0   2   1       57.53       62.74      0.92 o 
   1   2   1     5720.62     5908.80     53.56 o 
   2   2   1       56.53       75.95      1.72 o 
   3   2   1      262.25      335.35      5.12 o 
   4   2   1        1.44        2.16      0.97 o 
   5   2   1      220.04      216.21      7.22 o 
   6   2   1       15.78       13.59      1.96 o 
   7   2   1      207.85      204.34      5.11 o 
   8   2   1       85.99      101.30      5.07 o 
   9   2   1       35.83       38.99      7.08 o 
  -9   3   1        0.03        1.47      4.18 o 
  -8   3   1        6.47        5.12      3.71 o 
  -7   3   1      337.50      315.26      8.27 o 
  -6   3   1      189.20      194.31      5.83 o 
  -5   3   1        3.83        3.01      1.37 o 
  -4   3   1       92.92       92.57      2.98 o 
  -3   3   1     2481.37     2657.77     30.94 o 
  -2   3   1      342.77      316.33      4.00 o 
  -1   3   1     1664.56     1735.10     16.28 o 
   0   3   1        0.38        0.60      0.61 o 
   1   3   1      302.03      270.67      3.11 o 
   2   3   1        0.21        3.89      0.77 o 
   3   3   1      384.07      357.99      4.97 o 
   4   3   1      768.39      849.80     10.71 o 
   5   3   1       12.64        9.31      1.52 o 
   6   3   1       99.64       98.70      4.21 o 
   7   3   1       30.48       33.70      3.45 o 
   8   3   1        8.90       14.18      3.63 o 
   9   3   1        9.58       13.81      6.40 o 
  -8   4   1        0.89       -1.73      7.17 o 
  -7   4   1       56.78       54.86      4.15 o 
  -6   4   1      193.28      185.76     15.36 o 
  -5   4   1      106.59      103.65      3.00 o 
  -4   4   1       15.42       15.66      1.43 o 
  -3   4   1       11.89       11.23      1.28 o 
  -2   4   1       80.15       66.28      1.74 o 
  -1   4   1      949.46     1062.21     10.43 o 
   0   4   1      412.38      391.20      4.85 o 
   1   4   1      107.44      109.12      1.82 o 
   2   4   1       70.41       76.61      1.53 o 
   3   4   1     1335.59     1349.35     14.26 o 
   4   4   1       23.58       20.46      1.38 o 
   5   4   1       49.59       47.61      3.16 o 
   6   4   1       60.86       65.51      3.94 o 
   7   4   1        1.41        2.23      3.21 o 
   8   4   1        9.08       13.79      4.02 o 
  -8   5   1        0.58        3.76      3.86 o 
  -7   5   1        0.91       -2.33      3.21 o 
  -6   5   1       23.07       27.62      3.61 o 
  -5   5   1       59.31       46.09      6.66 o 
  -4   5   1        4.35        3.55      1.49 o 
  -3   5   1      170.99      159.32      2.56 o 
  -2   5   1      218.58      194.31      3.63 o 
  -1   5   1      108.52      110.67      1.97 o 
   0   5   1       18.04       12.15      1.46 o 
   1   5   1       12.67       12.55      1.09 o 
   2   5   1       40.91       41.97      2.88 o 
   3   5   1      118.66      108.54      2.22 o 
   4   5   1      143.92      141.73      3.17 o 
   5   5   1        0.02       -3.56      4.13 o 
   6   5   1       33.41       39.90      5.90 o 
   7   5   1        1.78        2.34      3.44 o 
   8   5   1        5.98        7.67      4.03 o 
  -7   6   1        4.22        7.14      5.35 o 
  -6   6   1       14.38       10.76      3.47 o 
  -5   6   1       12.16       13.00      3.48 o 
  -4   6   1      114.05      116.71      3.75 o 
  -3   6   1        0.15        0.33      1.14 o 
  -2   6   1        2.70        1.33      1.10 o 
  -1   6   1        0.55        0.61      1.42 o 
   0   6   1       78.57       78.36      2.34 o 
   1   6   1      143.69      139.79      3.14 o 
   2   6   1       21.79       21.19      1.39 o 
   3   6   1       17.61       18.87      1.39 o 
   4   6   1       42.60       44.58      2.31 o 
   5   6   1       27.59       26.87      2.84 o 
   6   6   1       57.28       61.96      4.44 o 
   7   6   1        2.10       -0.48      3.21 o 
  -6   7   1        5.25        6.81      3.17 o 
  -5   7   1        9.11       15.93      3.40 o 
  -4   7   1       11.74        9.54      2.43 o 
  -3   7   1        5.01        7.16      1.51 o 
  -2   7   1       23.27       25.32      1.88 o 
  -1   7   1        2.12        1.09      1.58 o 
   0   7   1       19.09       16.29      1.67 o 
   1   7   1        1.30        1.71      1.54 o 
   2   7   1       34.48       32.51      2.71 o 
   3   7   1       64.47       66.09      3.13 o 
   4   7   1       32.82       30.04      2.68 o 
   5   7   1       15.97       18.35      2.87 o 
   6   7   1        1.93        0.24      3.21 o 
  -5   8   1        1.27        5.31      3.51 o 
  -4   8   1        7.16       11.07      4.43 o 
  -3   8   1        9.02        7.80      4.67 o 
  -2   8   1       60.70       66.08      4.89 o 
  -1   8   1       42.58       36.30      2.40 o 
   0   8   1        0.21       -0.18      1.93 o 
   1   8   1       17.19       14.40      2.35 o 
   2   8   1        0.67        2.95      3.14 o 
   3   8   1       48.84       53.29      4.37 o 
   4   8   1       11.49       10.52      5.19 o 
   5   8   1        6.68       16.17      5.53 o 
  -2   9   1        1.70       -3.03      3.50 o 
  -1   9   1        3.72        6.31      2.31 o 
   0   9   1        0.18        0.03      2.26 o 
   1   9   1        0.37       -3.86      2.57 o 
   2   9   1        0.94       -0.29      3.45 o 
  -8   0   2       46.99       52.37      7.08 o 
  -6   0   2        1.07        0.99      1.85 o 
  -4   0   2      355.84      355.52      5.61 o 
  -2   0   2     2882.11     2998.62     48.37 o 
   0   0   2     3517.46     3568.05     83.74 o 
   2   0   2     1384.49     1514.28     24.76 o 
   4   0   2      111.35      102.55      2.72 o 
   6   0   2       95.93       89.19      2.69 o 
   8   0   2        7.96        6.80      4.85 o 
  -9   1   2        0.94        3.56      6.33 o 
  -8   1   2        0.60        1.39      3.36 o 
  -7   1   2       39.62       44.98      2.35 o 
  -6   1   2      249.98      255.13      4.71 o 
  -5   1   2       27.60       24.24      1.43 o 
  -4   1   2      582.33      720.23      8.09 o 
  -3   1   2        9.32        7.87      0.66 o 
  -2   1   2      189.22      206.97      2.30 o 
  -1   1   2     4569.00     4711.35     53.70 o 
   0   1   2     1106.91     1171.50     16.62 o 
   1   1   2      270.69      278.25      3.89 o 
   2   1   2     1533.98     1622.06     21.49 o 
   3   1   2      355.53      315.56      4.21 o 
   4   1   2      117.19      107.38      2.08 o 
   5   1   2        4.94        3.80      1.18 o 
   6   1   2      151.18      136.81      4.26 o 
   7   1   2      270.67      273.28      7.94 o 
   8   1   2      143.29      141.80      6.10 o 
   9   1   2        6.01       14.80      5.10 o 
  -9   2   2        0.71       -4.77      3.89 o 
  -8   2   2        1.55        3.59      3.26 o 
  -7   2   2        1.70        1.34      2.99 o 
  -6   2   2       19.49       20.74      1.63 o 
  -5   2   2        7.51        8.90      1.24 o 
  -4   2   2      523.93      495.85      5.86 o 
  -3   2   2     2257.53     2391.09     24.85 o 
  -2   2   2     1954.86     2128.73     20.24 o 
  -1   2   2      784.85      823.53      8.87 o 
   0   2   2     7843.20     8349.98     82.58 o 
   1   2   2     1392.22     1413.23     14.28 o 
   2   2   2     1232.79     1244.12     14.66 o 
   3   2   2       30.80       37.59      1.18 o 
   4   2   2      333.31      368.73      5.89 o 
   5   2   2       27.87       25.57      1.39 o 
   6   2   2      563.45      562.47     24.81 o 
   7   2   2       33.79       28.40      2.77 o 
   8   2   2       83.89       97.75      4.13 o 
   9   2   2       11.11       17.56      6.40 o 
  -9   3   2        0.95        1.56      3.93 o 
  -8   3   2       11.64       16.28      3.73 o 
  -7   3   2      198.77      225.86      6.82 o 
  -6   3   2      233.08      235.68      5.43 o 
  -5   3   2       96.07       85.78      3.09 o 
  -4   3   2      109.95      110.06      2.05 o 
  -3   3   2     2346.99     2393.09     25.18 o 
  -2   3   2      956.66      954.97     10.49 o 
  -1   3   2      970.80      927.87     10.13 o 
   0   3   2     1363.16     1484.72     13.95 o 
   1   3   2      169.52      177.32      2.26 o 
   2   3   2       38.08       31.44      1.54 o 
   3   3   2      225.52      215.23      3.34 o 
   4   3   2      178.20      184.26      3.16 o 
   5   3   2        5.63        6.07      2.80 o 
   6   3   2      122.31      103.11      4.34 o 
   7   3   2        2.33        2.08      5.55 o 
   8   3   2        3.55        4.38      3.40 o 
   9   3   2        0.14        2.34      5.97 o 
  -8   4   2        1.68        1.69      3.56 o 
  -7   4   2      154.10      152.93      8.18 o 
  -6   4   2        2.15       -1.43      4.38 o 
  -5   4   2       76.15       65.58      2.86 o 
  -4   4   2      321.04      326.09      5.76 o 
  -3   4   2      367.08      368.89      4.81 o 
  -2   4   2      274.81      294.66      3.96 o 
  -1   4   2      308.52      289.42      3.48 o 
   0   4   2      159.85      156.63      2.46 o 
   1   4   2     1382.53     1417.35     15.32 o 
   2   4   2       61.54       51.00      1.37 o 
   3   4   2      289.84      273.91      3.71 o 
   4   4   2      205.70      196.77      9.77 o 
   5   4   2        7.96        6.16      2.21 o 
   6   4   2       61.83       63.16      3.96 o 
   7   4   2       63.33       68.86      4.25 o 
   8   4   2        0.47        0.36      3.85 o 
  -8   5   2       18.63       24.33      4.20 o 
  -7   5   2       48.41       53.44      4.32 o 
  -6   5   2       30.47       34.30      3.57 o 
  -5   5   2      123.83      132.83      4.86 o 
  -4   5   2      122.87      122.56      3.16 o 
  -3   5   2      116.55      112.12      2.30 o 
  -2   5   2      123.81      114.38      2.06 o 
  -1   5   2       52.15       54.79      1.44 o 
   0   5   2      269.17      258.10      3.70 o 
   1   5   2       14.99       13.76      1.29 o 
   2   5   2        2.21        3.71      1.01 o 
   3   5   2      611.80      604.78      7.17 o 
   4   5   2       32.36       30.11      1.78 o 
   5   5   2       38.90       38.29      2.64 o 
   6   5   2       41.62       44.32      3.25 o 
   7   5   2       75.67       75.98      4.27 o 
   8   5   2        0.12        0.85      3.83 o 
  -7   6   2        7.19        8.37      3.65 o 
  -6   6   2        0.34       -2.38      4.67 o 
  -5   6   2       19.56       17.12      4.29 o 
  -4   6   2       37.69       37.04      2.11 o 
  -3   6   2      222.78      215.11      3.28 o 
  -2   6   2        0.74       -0.70      1.07 o 
  -1   6   2       75.94       71.24      2.02 o 
   0   6   2       22.38       25.17      1.59 o 
   1   6   2        8.20       10.02      1.40 o 
   2   6   2        0.20        2.54      1.38 o 
   3   6   2       70.02       66.55      2.43 o 
   4   6   2       17.07       17.55      2.00 o 
   5   6   2        0.05        0.45      2.40 o 
   6   6   2       70.60       78.37      3.91 o 
   7   6   2        2.71        2.76      3.34 o 
  -6   7   2        0.83       -1.03      3.20 o 
  -5   7   2        0.02       -0.95      2.58 o 
  -4   7   2       56.23       51.51      4.28 o 
  -3   7   2       16.43       18.78      1.58 o 
  -2   7   2        3.48       -0.10      1.43 o 
  -1   7   2       16.21       13.85      1.71 o 
   0   7   2        8.30       12.88      1.80 o 
   1   7   2       10.26       11.29      1.72 o 
   2   7   2        7.53        6.08      1.95 o 
   3   7   2       27.55       28.20      3.22 o 
   4   7   2       83.97       85.58      4.46 o 
   5   7   2       31.73       31.48      4.27 o 
   6   7   2       12.49       12.48      3.33 o 
  -5   8   2        6.76       10.96      3.35 o 
  -4   8   2        2.63        2.37      3.35 o 
  -3   8   2        0.22        3.82      2.95 o 
  -2   8   2        2.84        3.40      2.00 o 
  -1   8   2        0.58       -0.09      1.95 o 
   0   8   2       64.07       72.82      6.46 o 
   1   8   2        3.42        1.15      2.26 o 
   2   8   2        0.28       -1.57      3.02 o 
   3   8   2       43.93       46.85      5.73 o 
   4   8   2       28.54       32.64      5.72 o 
   5   8   2        1.16       -0.61      5.31 o 
  -2   9   2        6.14        8.87      2.74 o 
  -1   9   2        0.01       -1.15      2.16 o 
   0   9   2       17.02       18.21      3.18 o 
   1   9   2        9.02        4.57      3.42 o 
   2   9   2        4.69        5.63      3.60 o 
  -9   0   3       42.71       60.56      7.83 o 
  -7   0   3      310.13      309.55      7.52 o 
  -5   0   3      203.18      173.87      9.87 o 
  -3   0   3     4141.10     4480.45     72.24 o 
  -1   0   3     5476.43     5691.80     90.97 o 
   1   0   3     2293.24     2413.61     39.16 o 
   3   0   3      283.71      290.72      9.35 o 
   5   0   3       21.71       24.39      1.86 o 
   7   0   3     1291.75     1397.90     36.79 o 
   9   0   3      156.12      152.54      9.87 o 
  -9   1   3        1.65        0.86      6.15 o 
  -8   1   3        0.39        3.05      2.65 o 
  -7   1   3       70.99       75.90      2.64 o 
  -6   1   3       38.24       40.81      2.27 o 
  -5   1   3      627.23      618.07      8.26 o 
  -4   1   3      651.41      720.09      8.09 o 
  -3   1   3      171.13      176.38      2.80 o 
  -2   1   3       78.38       59.35      1.11 o 
  -1   1   3     3148.74     3222.06     32.95 o 
   0   1   3     4554.20     4524.05     59.05 o 
   1   1   3     4096.07     4363.56     70.38 o 
   2   1   3        6.83       10.03      0.69 o 
   3   1   3       36.29       46.99      1.35 o 
   4   1   3       42.12       36.95      1.34 o 
   5   1   3      318.14      316.04      4.68 o 
   6   1   3      283.27      263.96      6.24 o 
   7   1   3      678.59      685.53     22.24 o 
   8   1   3       22.23       25.52      5.82 o 
   9   1   3       45.78       51.66      5.32 o 
  -9   2   3       10.72       23.81      4.21 o 
  -8   2   3      144.31      149.72      7.52 o 
  -7   2   3      123.11      125.16      3.72 o 
  -6   2   3        0.27       -0.14      1.38 o 
  -5   2   3       17.85       15.33      1.58 o 
  -4   2   3       17.08       19.97      1.13 o 
  -3   2   3     1325.68     1362.31     13.25 o 
  -2   2   3     1723.75     1805.65     17.25 o 
  -1   2   3     9202.98     9539.00     97.19 o 
   0   2   3    21952.18    22424.37    253.86 o 
   1   2   3       39.55       39.17      1.02 o 
   2   2   3     2172.10     2253.07     22.58 o 
   3   2   3       10.50        7.62      0.91 o 
   4   2   3        4.34        6.92      1.09 o 
   5   2   3        1.03        0.55      1.35 o 
   6   2   3      360.81      337.51      8.27 o 
   7   2   3      168.74      163.03      4.60 o 
   8   2   3        5.55        4.82      3.82 o 
   9   2   3       65.11       86.83      8.39 o 
  -9   3   3        0.25        2.49      4.22 o 
  -8   3   3        3.22        4.02      3.00 o 
  -7   3   3      253.55      273.43      7.59 o 
  -6   3   3        5.23        4.84      1.80 o 
  -5   3   3      137.65      127.79      4.79 o 
  -4   3   3      198.24      176.16      3.12 o 
  -3   3   3     1449.38     1498.37     14.64 o 
  -2   3   3       37.13       23.95      1.00 o 
  -1   3   3     1523.34     1499.12     15.93 o 
   0   3   3     2633.87     2666.26     24.56 o 
   1   3   3       30.69       30.05      1.17 o 
   2   3   3      177.52      162.42      2.31 o 
   3   3   3      135.86      137.84      2.20 o 
   4   3   3      544.15      557.11      7.38 o 
   5   3   3      256.84      264.11      5.63 o 
   6   3   3       35.20       39.99      6.34 o 
   7   3   3        0.02        0.41      5.60 o 
   8   3   3        3.58        8.48      3.47 o 
   9   3   3        5.33       -1.43      5.97 o 
  -8   4   3        0.20        1.38      3.37 o 
  -7   4   3       45.30       41.52      3.92 o 
  -6   4   3       14.10       11.55      2.85 o 
  -5   4   3       24.04       26.70      1.81 o 
  -4   4   3      127.12      101.45      2.76 o 
  -3   4   3      366.91      345.40      4.58 o 
  -2   4   3      398.77      382.32      4.87 o 
  -1   4   3     1295.72     1466.84     14.06 o 
   0   4   3      491.79      481.79      5.14 o 
   1   4   3       15.85       12.71      1.16 o 
   2   4   3     1379.82     1390.99     14.55 o 
   3   4   3      140.88      139.30      2.34 o 
   4   4   3      139.65      156.26      6.14 o 
   5   4   3       26.73       32.56      4.54 o 
   6   4   3        3.01       -0.25      3.01 o 
   7   4   3       66.28       67.24      5.15 o 
   8   4   3        0.01        6.27      3.78 o 
  -8   5   3       22.31       27.75      4.39 o 
  -7   5   3       35.54       37.02      3.90 o 
  -6   5   3       26.23       22.41      3.34 o 
  -5   5   3        1.09        1.02      1.91 o 
  -4   5   3       43.10       39.95      2.42 o 
  -3   5   3       16.69       17.96      1.23 o 
  -2   5   3      254.44      216.04      4.72 o 
  -1   5   3       49.99       40.47      1.32 o 
   0   5   3      759.59      733.21      8.54 o 
   1   5   3       28.05       23.07      1.39 o 
   2   5   3        4.55        6.40      1.18 o 
   3   5   3      219.34      215.71      3.29 o 
   4   5   3       33.14       34.87      1.86 o 
   5   5   3        0.23        0.42      2.00 o 
   6   5   3        6.37        1.25      3.14 o 
   7   5   3        7.91        5.73      3.20 o 
   8   5   3        2.90        0.98      3.79 o 
  -7   6   3        0.12       -3.31      3.75 o 
  -6   6   3        0.01       -0.60      3.12 o 
  -5   6   3        2.42        9.53      2.99 o 
  -4   6   3      342.35      342.19      7.69 o 
  -3   6   3       20.17       25.45      1.46 o 
  -2   6   3       27.83       27.69      1.68 o 
  -1   6   3       66.80       66.08      2.44 o 
   0   6   3        6.68        5.64      1.30 o 
   1   6   3       32.06       33.66      1.98 o 
   2   6   3      108.30      111.51      3.24 o 
   3   6   3        6.20        7.00      1.94 o 
   4   6   3        1.10        0.58      1.70 o 
   5   6   3       42.32       38.06      2.96 o 
   6   6   3       14.70       14.80      2.99 o 
   7   6   3       13.35       19.00      3.85 o 
  -6   7   3       14.08       15.64      3.48 o 
  -5   7   3        3.78        0.01      2.70 o 
  -4   7   3      112.52      114.53      6.77 o 
  -3   7   3        7.26        7.80      1.68 o 
  -2   7   3       60.78       64.38      1.99 o 
  -1   7   3      102.71      104.03      2.94 o 
   0   7   3        0.18        0.29      1.51 o 
   1   7   3       16.40       14.08      2.00 o 
   2   7   3        1.62        0.38      2.42 o 
   3   7   3        2.73        0.88      2.63 o 
   4   7   3       35.00       32.28      2.95 o 
   5   7   3       24.77       31.93      3.18 o 
   6   7   3       13.14       19.22      3.48 o 
  -5   8   3        8.97        5.87      3.48 o 
  -4   8   3        1.48       -0.19      2.78 o 
  -3   8   3        2.73        4.27      2.05 o 
  -2   8   3        2.10        1.20      2.04 o 
  -1   8   3        0.02       -0.21      1.90 o 
   0   8   3       53.39       50.22      4.84 o 
   1   8   3        6.56       13.15      2.42 o 
   2   8   3        3.98       -0.97      4.04 o 
   3   8   3       45.50       51.25      4.38 o 
   4   8   3       48.19       44.39      5.72 o 
   5   8   3        0.01        6.17      5.22 o 
  -2   9   3        0.34       -2.53      2.37 o 
  -1   9   3        9.53       10.05      4.35 o 
   0   9   3        9.78        6.24      2.66 o 
   1   9   3        9.33        9.31      3.52 o 
   2   9   3        0.11        1.42      3.50 o 
  -8   0   4        7.50       12.04      3.28 o 
  -6   0   4      354.75      311.56      7.12 o 
  -4   0   4       38.53       30.47      1.89 o 
  -2   0   4     4167.60     4481.44     59.41 o 
   0   0   4     2413.98     2469.75     39.92 o 
   2   0   4     4505.03     4405.71     71.05 o 
   4   0   4      159.02      139.75      3.40 o 
   6   0   4      115.12      117.73      3.12 o 
   8   0   4      212.36      241.11     11.02 o 
  -9   1   4        1.11        1.93      3.89 o 
  -8   1   4        7.74        7.64      2.40 o 
  -7   1   4       93.37       86.05      2.74 o 
  -6   1   4      264.45      261.65      4.51 o 
  -5   1   4       28.94       30.16      1.49 o 
  -4   1   4     3257.66     3613.44     41.64 o 
  -3   1   4     1833.19     2046.61     21.39 o 
  -2   1   4       16.79       19.38      0.81 o 
  -1   1   4     6030.13     6316.58     71.62 o 
   0   1   4     2076.00     2251.31     35.96 o 
   1   1   4     1504.85     1598.16     26.23 o 
   2   1   4      874.18      856.40     11.20 o 
   3   1   4       89.71       84.63      2.11 o 
   4   1   4     1125.39     1197.35     16.35 o 
   5   1   4      147.45      131.22      2.33 o 
   6   1   4     1730.09     1724.76     21.10 o 
   7   1   4      359.88      353.56      9.04 o 
   8   1   4       24.66       27.24      4.02 o 
   9   1   4        0.03       -0.44      4.79 o 
  -9   2   4        2.72       15.54      4.58 o 
  -8   2   4      125.13      127.77      9.35 o 
  -7   2   4       41.82       44.55      2.50 o 
  -6   2   4        4.72       11.07      1.52 o 
  -5   2   4       19.98       19.87      2.30 o 
  -4   2   4        8.74        2.74      1.09 o 
  -3   2   4        5.50        1.42      0.81 o 
  -2   2   4      865.97      926.26      9.10 o 
  -1   2   4     5466.40     5863.88     66.69 o 
   0   2   4     4686.56     5043.07     65.96 o 
   1   2   4      864.72      949.55     10.71 o 
   2   2   4       66.09       60.25      1.21 o 
   3   2   4      112.69      163.80      2.33 o 
   4   2   4      593.96      514.42      8.00 o 
   5   2   4        7.74        5.68      1.41 o 
   6   2   4        6.32        4.92      6.54 o 
   7   2   4       12.27        9.30      2.46 o 
   8   2   4      116.76      125.79      5.97 o 
   9   2   4        5.70        8.82      6.49 o 
  -9   3   4        9.09        5.11      4.09 o 
  -8   3   4        5.19        3.31      3.30 o 
  -7   3   4       49.79       50.95      3.98 o 
  -6   3   4       64.68       48.15      2.82 o 
  -5   3   4       33.93       26.55      1.75 o 
  -4   3   4       95.34       97.31      2.30 o 
  -3   3   4        2.83        7.17      0.86 o 
  -2   3   4      197.71      196.84      2.80 o 
  -1   3   4        0.18        0.83      0.71 o 
   0   3   4      877.07      916.59     11.05 o 
   1   3   4      155.82      176.69      2.80 o 
   2   3   4       39.14       35.82      1.04 o 
   3   3   4      718.89      812.68      8.84 o 
   4   3   4      195.17      199.64      3.48 o 
   5   3   4      256.70      261.80      5.63 o 
   6   3   4      700.35      742.62     15.41 o 
   7   3   4        0.31        3.94      4.41 o 
   8   3   4       33.73       34.66      6.12 o 
   9   3   4       39.27       45.55      7.08 o 
  -8   4   4       51.58       56.50      4.65 o 
  -7   4   4       45.49       36.55      3.82 o 
  -6   4   4       79.94       74.35      2.93 o 
  -5   4   4       29.84       24.98      1.90 o 
  -4   4   4        8.74        8.81      1.28 o 
  -3   4   4      210.71      196.02      3.04 o 
  -2   4   4       78.57       63.85      1.55 o 
  -1   4   4      308.21      343.05      4.43 o 
   0   4   4      608.26      648.99      7.19 o 
   1   4   4      197.58      208.14      3.37 o 
   2   4   4        9.77       14.51      1.18 o 
   3   4   4        1.01        1.09      0.86 o 
   4   4   4      596.61      613.08      8.27 o 
   5   4   4        1.81        0.74      1.43 o 
   6   4   4       61.26       63.42      3.22 o 
   7   4   4        4.96        6.21      2.94 o 
   8   4   4       21.04       29.09      3.90 o 
  -8   5   4       67.04       72.70      5.22 o 
  -7   5   4       16.52       12.43      3.42 o 
  -6   5   4       10.15        8.77      3.17 o 
  -5   5   4      127.24      116.15      3.39 o 
  -4   5   4       12.18       11.84      1.48 o 
  -3   5   4        9.63        8.58      1.18 o 
  -2   5   4       48.54       51.61      1.99 o 
  -1   5   4       10.87        7.17      1.64 o 
   0   5   4       35.50       39.35      1.41 o 
   1   5   4      273.58      259.17      4.16 o 
   2   5   4        2.20        0.95      1.20 o 
   3   5   4      113.84      109.51      3.22 o 
   4   5   4       16.87       17.35      1.62 o 
   5   5   4        3.71        8.05      2.03 o 
   6   5   4      104.28      107.64      3.96 o 
   7   5   4        8.74       18.84      3.32 o 
   8   5   4        0.75       -0.65      3.77 o 
  -7   6   4       14.95       29.96      4.28 o 
  -6   6   4        5.97        5.39      3.26 o 
  -5   6   4        0.24        3.21      2.96 o 
  -4   6   4       50.53       51.67      2.33 o 
  -3   6   4      187.83      193.58      3.16 o 
  -2   6   4       80.91       81.73      1.96 o 
  -1   6   4       80.15       81.56      2.19 o 
   0   6   4       11.45       13.01      2.76 o 
   1   6   4       32.94       32.29      1.99 o 
   2   6   4        6.98        6.01      1.49 o 
   3   6   4      111.84      116.79      3.65 o 
   4   6   4        6.21        7.22      2.25 o 
   5   6   4        2.59        5.17      2.50 o 
   6   6   4        0.88        1.45      2.76 o 
   7   6   4        7.69       15.99      3.53 o 
  -6   7   4        2.36       -3.26      3.19 o 
  -5   7   4       26.67       30.05      3.20 o 
  -4   7   4        3.34        5.13      1.86 o 
  -3   7   4      165.56      186.26      4.61 o 
  -2   7   4        5.73        6.97      1.46 o 
  -1   7   4      230.85      236.05      5.02 o 
   0   7   4       10.76       14.55      2.45 o 
   1   7   4       65.12       71.19      4.78 o 
   2   7   4       14.54       11.97      2.71 o 
   3   7   4        9.71       10.94      2.89 o 
   4   7   4       21.69       21.18      2.78 o 
   5   7   4        0.08        0.55      3.76 o 
   6   7   4        5.57        5.91      5.26 o 
  -4   8   4        0.20        1.92      2.98 o 
  -3   8   4      138.72      130.36      3.55 o 
  -2   8   4        2.27        0.80      2.13 o 
  -1   8   4       16.32       17.98      2.48 o 
   0   8   4       31.41       36.79      2.75 o 
   1   8   4        3.02        0.20      2.67 o 
   2   8   4        4.23        1.61      3.10 o 
   3   8   4       35.58       39.01      7.56 o 
   4   8   4       54.19       56.00      6.03 o 
  -2   9   4        9.22        9.96      2.84 o 
  -1   9   4       11.90       12.01      3.24 o 
   0   9   4        0.43       -4.59      3.06 o 
   1   9   4        1.05        3.79      3.20 o 
   2   9   4        7.73       16.54      3.84 o 
  -9   0   5        0.62       -1.41      7.08 o 
  -7   0   5        5.73        2.77      2.23 o 
  -5   0   5      710.12      721.10     13.33 o 
  -3   0   5      712.34      742.82     12.98 o 
  -1   0   5       61.67       99.64      2.14 o 
   1   0   5      851.81      839.10     13.87 o 
   3   0   5     3022.17     3134.07     50.96 o 
   5   0   5      503.70      507.63      9.51 o 
   7   0   5      207.17      195.07      9.14 o 
   9   0   5       43.33       53.94      7.67 o 
  -9   1   5        0.87        0.14      3.91 o 
  -8   1   5       60.95       66.03      3.29 o 
  -7   1   5      122.64      116.99      3.56 o 
  -6   1   5       18.85       20.42      1.55 o 
  -5   1   5      103.27       98.84      2.78 o 
  -4   1   5      299.54      380.64      5.38 o 
  -3   1   5       19.59       31.66      1.55 o 
  -2   1   5       12.95       15.06      0.70 o 
  -1   1   5     2463.49     2669.53     30.59 o 
   0   1   5     7202.01     7762.00    101.01 o 
   1   1   5     1810.13     1942.52     31.73 o 
   2   1   5      129.09      127.78      2.22 o 
   3   1   5        5.73        1.76      1.06 o 
   4   1   5      477.21      461.48      6.85 o 
   5   1   5      541.20      535.46      8.27 o 
   6   1   5      279.96      257.87      6.38 o 
   7   1   5        1.63        5.97      4.47 o 
   8   1   5       10.63        8.16      3.60 o 
   9   1   5       15.74       20.81      4.64 o 
  -9   2   5        6.17        2.99      4.07 o 
  -8   2   5       27.10       20.73      3.82 o 
  -7   2   5        9.47        9.15      2.04 o 
  -6   2   5       72.16       74.21      2.65 o 
  -5   2   5      110.83      120.30      2.67 o 
  -4   2   5       69.74       63.69      2.86 o 
  -3   2   5      135.17      163.98      2.43 o 
  -2   2   5        1.65        5.81      1.02 o 
  -1   2   5      291.13      281.60      3.87 o 
   0   2   5       61.62       71.60      1.63 o 
   1   2   5       20.93       29.51      1.35 o 
   2   2   5       38.11       38.98      1.24 o 
   3   2   5     3538.23     4014.96     44.03 o 
   4   2   5      382.21      400.69      8.23 o 
   5   2   5      486.49      489.57      9.52 o 
   6   2   5      259.56      259.44      5.29 o 
   7   2   5        7.82        5.93      2.32 o 
   8   2   5        5.59        0.70      3.84 o 
   9   2   5       11.96       13.63      6.58 o 
  -9   3   5        0.68        1.08      3.81 o 
  -8   3   5       23.20       23.54      6.16 o 
  -7   3   5      166.17      149.52      6.30 o 
  -6   3   5       71.74       81.26      4.20 o 
  -5   3   5       90.92       92.85      2.77 o 
  -4   3   5      143.20      123.11      3.36 o 
  -3   3   5        6.90       10.11      1.20 o 
  -2   3   5      115.25      132.22      2.68 o 
  -1   3   5       97.92       80.71      1.77 o 
   0   3   5       47.12       48.61      1.68 o 
   1   3   5        9.45       16.78      0.89 o 
   2   3   5        2.17        0.24      1.47 o 
   3   3   5        0.02        0.92      0.80 o 
   4   3   5       12.40       17.51      1.33 o 
   5   3   5      211.33      201.35      3.86 o 
   6   3   5       17.91       19.14      4.49 o 
   7   3   5       90.84       91.50      7.28 o 
   8   3   5        0.24        5.24      5.51 o 
  -8   4   5        1.48        3.33      4.25 o 
  -7   4   5        1.46        1.78      2.99 o 
  -6   4   5      178.26      168.26      4.31 o 
  -5   4   5       42.56       36.34      2.24 o 
  -4   4   5        2.18        3.14      1.20 o 
  -3   4   5      137.29      130.69      2.56 o 
  -2   4   5      331.06      353.87      4.60 o 
  -1   4   5     1488.78     1532.27     18.38 o 
   0   4   5     1221.70     1207.39     12.63 o 
   1   4   5      159.16      143.90      3.35 o 
   2   4   5        0.01        0.64      1.17 o 
   3   4   5       31.78       36.83      1.63 o 
   4   4   5      379.20      385.00      5.77 o 
   5   4   5      185.26      183.08      6.84 o 
   6   4   5       28.64       28.26      2.67 o 
   7   4   5        8.08        9.33      2.81 o 
   8   4   5       47.62       57.08      4.21 o 
  -8   5   5       14.73       23.02      4.15 o 
  -7   5   5       20.73       19.66      3.56 o 
  -6   5   5       34.48       37.64      3.82 o 
  -5   5   5       30.16       24.74      2.09 o 
  -4   5   5      920.67      879.92     11.65 o 
  -3   5   5       13.25       14.22      1.31 o 
  -2   5   5        8.57       10.34      1.10 o 
  -1   5   5       30.28       30.16      1.49 o 
   0   5   5      305.29      329.07      4.77 o 
   1   5   5       14.04       14.33      1.37 o 
   2   5   5      285.32      282.20      4.46 o 
   3   5   5        0.48       -1.08      1.42 o 
   4   5   5       95.00       91.65      2.65 o 
   5   5   5        3.58        6.20      1.79 o 
   6   5   5       12.42       14.47      2.83 o 
   7   5   5        5.90        6.28      3.09 o 
  -7   6   5        6.23        4.61      3.69 o 
  -6   6   5       73.62       69.34      7.75 o 
  -5   6   5        0.75        3.45      2.20 o 
  -4   6   5       17.36       17.92      1.86 o 
  -3   6   5        0.04       -0.63      1.67 o 
  -2   6   5       99.51      103.07      2.67 o 
  -1   6   5      305.42      304.69      4.80 o 
   0   6   5       41.23       40.22      3.04 o 
   1   6   5        0.14        0.69      2.30 o 
   2   6   5       16.48       13.01      2.30 o 
   3   6   5        2.80        8.83      1.96 o 
   4   6   5        0.18        0.91      2.18 o 
   5   6   5        9.89       11.46      2.64 o 
   6   6   5       22.88       25.06      3.12 o 
   7   6   5       29.54       25.60      3.53 o 
  -6   7   5        9.11        8.89      5.22 o 
  -5   7   5        1.09        4.08      2.99 o 
  -4   7   5      218.74      214.03      4.11 o 
  -3   7   5      201.41      210.24      3.88 o 
  -2   7   5       12.81       14.01      1.57 o 
  -1   7   5       14.22       12.31      2.31 o 
   0   7   5       81.08       78.19      3.05 o 
   1   7   5       39.56       44.36      4.04 o 
   2   7   5       45.99       44.62      4.11 o 
   3   7   5        0.76       -2.13      8.53 o 
   4   7   5       46.44       42.55      3.96 o 
   5   7   5        0.92        0.93      3.84 o 
   6   7   5       14.36       18.91      4.46 o 
  -4   8   5        6.44        5.83      2.68 o 
  -3   8   5        0.09        1.20      2.15 o 
  -2   8   5       26.82       25.84      2.76 o 
  -1   8   5        0.62        0.98      2.26 o 
   0   8   5       11.94       14.37      2.46 o 
   1   8   5        5.19        3.65      2.83 o 
   2   8   5        5.88        5.42      3.05 o 
   3   8   5       44.29       44.80      9.99 o 
   4   8   5       22.27       13.90      5.10 o 
  -2   9   5        7.96        4.33      2.74 o 
  -1   9   5        1.14       -1.12      2.58 o 
   0   9   5        8.99        6.08      3.18 o 
   1   9   5       10.99       17.90      3.63 o 
   2   9   5        7.54        7.45      3.73 o 
  -8   0   6       39.60       48.27      4.12 o 
  -6   0   6        0.12        2.92      2.05 o 
  -4   0   6     1390.10     1435.81     24.37 o 
  -2   0   6       18.83       17.69      1.08 o 
   0   0   6     1731.82     1935.17     31.49 o 
   2   0   6     1753.37     1835.08     30.03 o 
   4   0   6     2143.72     2389.29     39.31 o 
   6   0   6      280.18      255.85      8.35 o 
   8   0   6        0.05       -7.52      5.01 o 
  -9   1   6        0.34        4.75      4.13 o 
  -8   1   6        0.10        0.00      2.44 o 
  -7   1   6       46.28       49.28      2.33 o 
  -6   1   6       22.18       22.37      1.57 o 
  -5   1   6       87.35       82.63      2.21 o 
  -4   1   6      151.75      182.52      3.11 o 
  -3   1   6       40.16       51.25      1.26 o 
  -2   1   6      649.65      656.88      6.56 o 
  -1   1   6      448.21      408.64      5.89 o 
   0   1   6     3978.96     4325.97     56.54 o 
   1   1   6      392.64      336.56      4.80 o 
   2   1   6     2021.07     2056.67     33.74 o 
   3   1   6      382.37      468.43      6.62 o 
   4   1   6      346.96      347.05      4.59 o 
   5   1   6      105.15       97.18      2.57 o 
   6   1   6        0.77        0.73      1.36 o 
   7   1   6       48.07       45.75      3.30 o 
   8   1   6       68.49       67.12      5.51 o 
   9   1   6        2.38        0.40      4.39 o 
  -9   2   6        6.83        5.84      3.94 o 
  -8   2   6        0.99        5.31      2.57 o 
  -7   2   6       84.57       97.58      4.95 o 
  -6   2   6      121.71      121.37      3.99 o 
  -5   2   6      216.88      212.00      3.74 o 
  -4   2   6       32.65       33.98      1.21 o 
  -3   2   6      133.46      161.81      2.43 o 
  -2   2   6       13.18       19.93      1.07 o 
  -1   2   6      896.42      913.10     12.62 o 
   0   2   6     1775.75     1925.81     25.65 o 
   1   2   6      354.72      340.09      5.06 o 
   2   2   6        3.75        2.81      1.13 o 
   3   2   6      139.90      142.85      2.85 o 
   4   2   6        2.92       -1.41      1.10 o 
   5   2   6        7.49        7.89      1.38 o 
   6   2   6      655.51      642.04     13.51 o 
   7   2   6       29.25       22.35      2.93 o 
   8   2   6       23.96       28.90      4.38 o 
   9   2   6       32.23       38.95      5.39 o 
  -8   3   6       67.94       67.63      7.77 o 
  -7   3   6      199.76      205.70      5.05 o 
  -6   3   6        0.67       -0.41      1.69 o 
  -5   3   6      292.83      286.79      5.45 o 
  -4   3   6       34.24       25.88      1.38 o 
  -3   3   6      555.65      522.73      7.07 o 
  -2   3   6      145.91      147.10      2.66 o 
  -1   3   6      320.27      342.03      5.45 o 
   0   3   6     1661.39     1720.49     20.14 o 
   1   3   6      361.83      371.12      4.30 o 
   2   3   6      560.37      501.46      6.52 o 
   3   3   6      319.64      313.11      4.56 o 
   4   3   6      472.50      489.58      6.69 o 
   5   3   6        0.33        0.27      1.26 o 
   6   3   6      330.85      313.15      7.69 o 
   7   3   6      184.66      202.37      6.17 o 
   8   3   6       14.60        8.01      5.81 o 
  -8   4   6       16.14       19.45      4.07 o 
  -7   4   6       49.50       61.68      4.94 o 
  -6   4   6      151.25      142.32      3.94 o 
  -5   4   6      246.15      241.06      4.96 o 
  -4   4   6       56.85       49.07      2.10 o 
  -3   4   6        7.84       12.29      1.31 o 
  -2   4   6        1.15        2.16      1.31 o 
  -1   4   6      979.97      902.57     14.53 o 
   0   4   6     1031.28     1079.33     11.40 o 
   1   4   6       33.78       33.82      1.58 o 
   2   4   6       40.69       39.55      1.48 o 
   3   4   6      182.12      192.44      4.16 o 
   4   4   6       39.60       45.57      2.25 o 
   5   4   6      165.04      165.33      3.48 o 
   6   4   6      281.16      272.34      5.90 o 
   7   4   6       29.64       39.51      3.22 o 
   8   4   6       18.86       30.28      6.58 o 
  -7   5   6        9.50        6.24      3.79 o 
  -6   5   6       23.61       26.88      2.40 o 
  -5   5   6        0.44       -2.35      1.72 o 
  -4   5   6      197.22      190.54      3.76 o 
  -3   5   6      314.51      316.90      5.12 o 
  -2   5   6       85.19       76.97      3.96 o 
  -1   5   6       42.88       30.93      2.05 o 
   0   5   6      102.04      109.98      5.17 o 
   1   5   6       54.67       50.27      2.80 o 
   2   5   6        0.89        0.64      1.25 o 
   3   5   6       91.96       91.39      2.99 o 
   4   5   6       94.94       93.27      4.88 o 
   5   5   6       77.73       77.70      2.72 o 
   6   5   6       34.94       34.60      3.70 o 
   7   5   6       15.54       27.12      3.29 o 
  -7   6   6       36.55       46.47      4.66 o 
  -6   6   6       17.23       18.22      4.43 o 
  -5   6   6      123.55      124.19      3.81 o 
  -4   6   6       25.04       21.68      1.99 o 
  -3   6   6        7.39        7.69      1.57 o 
  -2   6   6        2.11        0.09      1.23 o 
  -1   6   6      224.31      218.17      6.89 o 
   0   6   6       23.37       25.25      1.90 o 
   1   6   6       23.78       23.63      1.86 o 
   2   6   6        3.08        2.89      2.01 o 
   3   6   6      387.23      413.82      7.71 o 
   4   6   6       49.11       51.37      2.89 o 
   5   6   6       67.45       70.57      4.66 o 
   6   6   6        0.22        3.96      3.71 o 
   7   6   6        9.37       12.47      3.37 o 
  -6   7   6        0.06        4.98      3.83 o 
  -5   7   6        3.80        7.12      6.01 o 
  -4   7   6       39.87       39.06      2.33 o 
  -3   7   6        4.41        7.89      1.74 o 
  -2   7   6        2.03        1.92      1.69 o 
  -1   7   6        0.09        1.89      1.65 o 
   0   7   6        0.26       -0.29      1.96 o 
   1   7   6       60.71       56.24      3.55 o 
   2   7   6       19.05       23.66      3.09 o 
   3   7   6       67.33       71.26      6.59 o 
   4   7   6        0.86       -1.84      3.13 o 
   5   7   6        7.67        6.51      3.81 o 
   6   7   6       10.73       10.43      5.02 o 
  -4   8   6        0.03        1.14      2.20 o 
  -3   8   6        0.05        2.24      2.10 o 
  -2   8   6        0.05        0.79      1.93 o 
  -1   8   6       21.07       19.57      2.52 o 
   0   8   6       34.31       37.97      2.76 o 
   1   8   6        0.49        0.29      2.81 o 
   2   8   6        5.58        5.53      3.03 o 
   3   8   6       56.18       54.65      5.16 o 
   4   8   6       26.56       27.73      4.45 o 
  -2   9   6        5.77        3.96      4.94 o 
  -1   9   6       18.02       17.53      2.89 o 
   0   9   6        0.90        0.57      2.96 o 
   1   9   6       10.98       14.06      3.45 o 
   2   9   6        0.62       -1.21      3.53 o 
  -9   0   7        2.57       -1.22      4.99 o 
  -7   0   7       91.77       98.18      4.48 o 
  -5   0   7      132.93      148.58      4.23 o 
  -3   0   7       21.16       32.68      1.32 o 
  -1   0   7     2683.28     2890.91     46.89 o 
   1   0   7     1759.90     1954.87     31.88 o 
   3   0   7     6768.80     7547.76    121.62 o 
   5   0   7      469.49      485.37     13.54 o 
   9   0   7        0.04        5.97      6.56 o 
  -9   1   7       77.21       87.40      5.25 o 
  -8   1   7        2.42        1.53      2.51 o 
  -7   1   7        1.35        0.77      1.69 o 
  -6   1   7        0.02       -1.15      2.25 o 
  -5   1   7       18.20       16.68      1.35 o 
  -4   1   7      992.38     1010.26     11.15 o 
  -3   1   7      513.70      513.83      5.97 o 
  -2   1   7      138.70      144.33      2.04 o 
  -1   1   7      293.43      271.56      3.60 o 
   0   1   7      896.76      872.68     11.84 o 
   1   1   7       87.97       76.51      2.22 o 
   2   1   7     1429.16     1477.75     24.52 o 
   3   1   7     5431.26     5792.27     93.64 o 
   4   1   7       13.94       14.97      1.37 o 
   5   1   7      686.12      691.17      8.64 o 
   6   1   7       38.83       39.55      2.49 o 
   7   1   7       13.47       13.13      3.16 o 
   8   1   7        0.36        3.07      3.92 o 
   9   1   7       12.32       14.10      4.76 o 
  -9   2   7        0.39        3.28      4.20 o 
  -8   2   7      136.55      121.18      4.18 o 
  -7   2   7      145.12      127.71      3.94 o 
  -6   2   7       23.16       27.09      1.99 o 
  -5   2   7       42.97       34.56      1.65 o 
  -4   2   7      303.40      309.95      4.14 o 
  -3   2   7       98.58      102.32      1.82 o 
  -2   2   7      165.82      165.28      2.74 o 
  -1   2   7      741.70      740.12     10.41 o 
   0   2   7     8261.68     8645.36    112.68 o 
   1   2   7      587.58      565.61      8.01 o 
   2   2   7     1254.98     1306.19     29.82 o 
   3   2   7       37.37       36.00      1.82 o 
   4   2   7       13.12       22.16      1.37 o 
   5   2   7       25.65       18.82      1.42 o 
   6   2   7      168.67      165.18      3.04 o 
   7   2   7        7.08        7.59      4.41 o 
   8   2   7        0.02       -1.59      4.65 o 
   9   2   7       10.36        5.87      4.93 o 
  -8   3   7       11.50       14.49      4.38 o 
  -7   3   7       42.26       42.47      4.62 o 
  -6   3   7      149.38      134.79      3.73 o 
  -5   3   7       19.36       16.75      1.75 o 
  -4   3   7      117.57      115.55      3.46 o 
  -3   3   7       21.82       17.51      1.16 o 
  -2   3   7      915.46      890.07     11.09 o 
  -1   3   7     5818.15     6215.10     81.49 o 
   0   3   7      545.77      536.68      7.93 o 
   1   3   7      282.92      307.05      4.08 o 
   2   3   7     1027.35     1042.66     22.47 o 
   3   3   7       44.64       44.99      1.77 o 
   4   3   7       10.04        6.33      1.15 o 
   5   3   7      245.60      222.54      3.94 o 
   6   3   7      105.00      105.65      2.98 o 
   7   3   7      198.97      199.87     10.23 o 
   8   3   7       15.55       22.32      5.42 o 
  -8   4   7        1.31        2.92      5.63 o 
  -7   4   7      113.26      126.57      4.11 o 
  -6   4   7       11.12       12.84      2.03 o 
  -5   4   7      100.13       88.36      2.58 o 
  -4   4   7      290.04      280.92      4.69 o 
  -3   4   7      105.52       95.95      3.91 o 
  -2   4   7      149.12      147.89      2.99 o 
  -1   4   7      339.64      322.92      5.48 o 
   0   4   7        1.85        5.18      1.77 o 
   1   4   7        0.70        0.42      1.05 o 
   2   4   7        0.01        0.17      1.00 o 
   3   4   7        3.31        3.06      2.11 o 
   4   4   7      194.00      201.38      6.78 o 
   5   4   7       12.01       15.27      1.76 o 
   6   4   7        8.94        7.78      2.41 o 
   7   4   7        0.94        1.36      2.69 o 
   8   4   7        0.00       -3.97      6.01 o 
  -7   5   7       28.13       25.02      4.50 o 
  -6   5   7      101.60       94.73      3.44 o 
  -5   5   7        6.74        7.49      1.72 o 
  -4   5   7       24.15       30.12      1.95 o 
  -3   5   7      501.66      504.39      7.28 o 
  -2   5   7      410.94      407.73      7.22 o 
  -1   5   7       56.42       51.70      3.04 o 
   0   5   7       43.08       31.61      1.56 o 
   1   5   7      523.81      515.64      7.12 o 
   2   5   7      177.31      180.20      4.10 o 
   3   5   7        0.26        3.57      1.64 o 
   4   5   7       90.03       98.92      3.29 o 
   5   5   7       63.11       68.38      4.49 o 
   6   5   7       23.47       31.45      3.09 o 
   7   5   7       10.35       15.23      3.29 o 
  -7   6   7        7.50       12.02      5.25 o 
  -6   6   7        1.21       -0.51      3.32 o 
  -5   6   7        0.11        2.67      2.07 o 
  -4   6   7       27.12       30.01      2.19 o 
  -3   6   7       79.29       80.39      2.55 o 
  -2   6   7       40.91       35.24      2.47 o 
  -1   6   7      328.34      323.99      5.09 o 
   0   6   7       15.10       17.20      2.46 o 
   1   6   7        9.50       10.15      2.44 o 
   2   6   7        0.57       -1.46      3.15 o 
   3   6   7        7.29       12.86      2.32 o 
   4   6   7      115.97      121.76      4.05 o 
   5   6   7        1.77        4.04      2.64 o 
   6   6   7       27.57       31.00      4.75 o 
   7   6   7       15.10       24.06      4.78 o 
  -6   7   7        5.40       13.31      4.01 o 
  -5   7   7       25.04       26.01      2.69 o 
  -4   7   7        4.77        2.39      2.35 o 
  -3   7   7        3.66        3.78      1.75 o 
  -2   7   7       93.34       94.79      2.92 o 
  -1   7   7       32.81       38.79      2.99 o 
   0   7   7        0.01       -1.27      1.97 o 
   1   7   7        4.29        4.81      2.46 o 
   2   7   7       64.41       67.62      6.95 o 
   3   7   7      173.05      173.24      7.78 o 
   4   7   7       62.51       71.59      5.95 o 
   5   7   7        6.42        7.42      4.74 o 
  -4   8   7       29.63       38.78      4.65 o 
  -3   8   7        4.70        7.85      2.22 o 
  -2   8   7        0.45        3.10      1.96 o 
  -1   8   7        1.86       -3.21      2.14 o 
   0   8   7       12.78       10.55      5.65 o 
   1   8   7        1.02       -2.64      2.82 o 
   2   8   7       26.58       24.14      4.77 o 
   3   8   7        0.18        3.75      3.35 o 
   4   8   7        3.06        4.41      3.78 o 
  -1   9   7        1.35       -1.71      3.14 o 
   0   9   7        0.00       -3.88      3.13 o 
   1   9   7        8.83       -0.34      3.27 o 
  -8   0   8       41.97       38.83      4.01 o 
  -6   0   8       67.35       73.68      3.36 o 
  -4   0   8     1821.25     1875.91     31.48 o 
  -2   0   8      244.20      248.12      4.78 o 
   0   0   8        1.12        1.66      0.77 o 
   2   0   8     1313.19     1351.88     22.34 o 
   4   0   8       20.20       20.51      1.43 o 
   6   0   8      117.03      107.10      5.28 o 
   8   0   8       55.61       52.28      6.87 o 
  -9   1   8        0.75        4.24      3.16 o 
  -8   1   8      124.79      129.26      4.33 o 
  -7   1   8       92.86       84.10      3.22 o 
  -6   1   8       67.73       62.28      3.55 o 
  -5   1   8      156.46      147.87      8.75 o 
  -4   1   8      315.52      320.36      4.22 o 
  -3   1   8      397.29      433.89      5.20 o 
  -2   1   8      161.84      150.41      2.59 o 
  -1   1   8      837.19      920.09     10.97 o 
   0   1   8      372.10      317.43      4.13 o 
   1   1   8        5.45        3.92      0.67 o 
   2   1   8      177.40      190.92      3.36 o 
   3   1   8      566.73      585.75      8.70 o 
   4   1   8      665.52      575.26      7.73 o 
   5   1   8        0.05       -1.46      1.13 o 
   6   1   8       21.22       19.95      2.07 o 
   7   1   8       32.94       26.02      3.52 o 
   8   1   8       24.10       22.84      5.65 o 
   9   1   8        7.10        2.77      5.57 o 
  -9   2   8        1.52        2.02      3.94 o 
  -8   2   8        1.26        0.63      3.63 o 
  -7   2   8        9.69       14.05      3.62 o 
  -6   2   8       37.32       42.16      3.43 o 
  -5   2   8       81.74       83.52      2.65 o 
  -4   2   8       11.12       10.45      1.14 o 
  -3   2   8      330.18      310.91      3.95 o 
  -2   2   8      272.60      257.92      3.82 o 
  -1   2   8       13.74       13.49      1.00 o 
   0   2   8      179.20      151.17      4.32 o 
   1   2   8     1128.40     1116.49     15.18 o 
   2   2   8     1765.89     1831.89     30.50 o 
   3   2   8      155.48      174.15      4.14 o 
   4   2   8       64.90       60.19      2.45 o 
   5   2   8      196.15      171.35      3.45 o 
   6   2   8      322.79      323.85      6.28 o 
   7   2   8       14.28       14.96      3.04 o 
   8   2   8        7.69        6.74      5.01 o 
  -8   3   8        5.94        5.86      3.13 o 
  -7   3   8        6.40        7.26      2.37 o 
  -6   3   8        9.37        9.88      1.83 o 
  -5   3   8       75.89       69.69      2.14 o 
  -4   3   8      928.99      983.04     14.29 o 
  -3   3   8       10.83        7.26      1.04 o 
  -2   3   8       61.06       68.23      1.74 o 
  -1   3   8      110.51      135.02      4.33 o 
   0   3   8     2127.42     2236.13     29.96 o 
   1   3   8       75.19       90.85      2.09 o 
   2   3   8      574.15      554.99      8.10 o 
   3   3   8      345.20      323.48     10.57 o 
   4   3   8       40.05       44.36      2.42 o 
   5   3   8        2.13        2.49      1.41 o 
   6   3   8       19.55       19.57      2.29 o 
   7   3   8        1.95        1.59      4.49 o 
   8   3   8        4.17       -1.09      5.58 o 
  -8   4   8        0.55        2.27      3.54 o 
  -7   4   8       97.91       96.17      3.70 o 
  -6   4   8        0.66       -1.99      1.79 o 
  -5   4   8        8.72        8.69      1.50 o 
  -4   4   8       30.47       24.95      2.11 o 
  -3   4   8      544.98      520.15     18.93 o 
  -2   4   8      109.58      102.12      3.05 o 
  -1   4   8      828.63      800.27     11.72 o 
   0   4   8      222.54      191.09      3.19 o 
   1   4   8     1205.97     1223.55     13.91 o 
   2   4   8      173.90      172.96      4.89 o 
   3   4   8        2.93        2.78      1.33 o 
   4   4   8       11.82       16.64      1.92 o 
   5   4   8      125.40      124.53      4.12 o 
   6   4   8        1.14        3.07      2.28 o 
   7   4   8        0.03        2.96      2.97 o 
   8   4   8        1.28        7.39      6.33 o 
  -7   5   8        3.61        1.01      3.47 o 
  -6   5   8        0.23        0.32      2.29 o 
  -5   5   8       13.93       19.81      1.91 o 
  -4   5   8        6.17        4.74      1.59 o 
  -3   5   8      611.11      618.05      8.64 o 
  -2   5   8      304.30      286.68      7.91 o 
  -1   5   8      177.38      168.18      3.80 o 
   0   5   8        5.15       11.61      2.20 o 
   1   5   8       13.52       18.53      1.72 o 
   2   5   8      459.68      443.83      7.61 o 
   3   5   8      352.28      347.31      6.53 o 
   4   5   8       10.96       11.55      2.76 o 
   5   5   8        3.64        4.81      2.10 o 
   6   5   8       82.31       82.91      4.99 o 
   7   5   8        0.04        3.73      4.15 o 
  -6   6   8       18.85       13.57      3.20 o 
  -5   6   8        1.84        2.77      2.00 o 
  -4   6   8        5.00        5.56      1.84 o 
  -3   6   8        0.66        0.94      1.56 o 
  -2   6   8       41.23       36.85      2.21 o 
  -1   6   8       42.16       40.55      2.34 o 
   0   6   8        2.28        2.11      1.34 o 
   1   6   8      169.31      167.61      5.07 o 
   2   6   8        3.60        1.16      5.64 o 
   3   6   8      523.81      551.71     20.24 o 
   4   6   8       27.52       30.73      2.68 o 
   5   6   8       20.08       23.84      3.02 o 
   6   6   8       12.23       16.44      4.08 o 
  -5   7   8        0.03       -0.28      3.02 o 
  -4   7   8        4.83        3.53      2.23 o 
  -3   7   8       46.29       37.76      2.47 o 
  -2   7   8        9.68       13.14      2.38 o 
  -1   7   8       41.07       48.52      2.27 o 
   0   7   8       45.77       50.80      2.66 o 
   1   7   8        4.93        3.87      2.47 o 
   2   7   8       21.20       27.25      4.34 o 
   3   7   8      131.29      125.68      8.31 o 
   4   7   8       35.62       41.13      8.64 o 
   5   7   8       30.04       41.08      5.78 o 
  -4   8   8       14.03       18.46      2.60 o 
  -3   8   8       13.83       13.85      2.41 o 
  -2   8   8       23.37       23.64      2.33 o 
  -1   8   8        0.01       -1.01      3.75 o 
   0   8   8        0.82       -1.53      2.58 o 
   1   8   8       29.32       30.15      3.31 o 
   2   8   8        0.54        4.97      3.13 o 
   3   8   8       25.92       24.87      6.63 o 
   4   8   8        1.64        0.52      3.70 o 
  -1   9   8        2.77        2.88      3.17 o 
   0   9   8        0.24        0.44      3.16 o 
   1   9   8        6.54        3.67      5.84 o 
  -9   0   9       47.63       43.35      5.94 o 
  -7   0   9       73.91       69.03      6.43 o 
  -5   0   9      241.75      265.74     13.53 o 
  -3   0   9      213.94      186.42      3.38 o 
  -1   0   9      959.31      990.80     16.66 o 
   1   0   9      967.04     1005.74     16.85 o 
   3   0   9       20.63       33.96      3.23 o 
   5   0   9       35.11       31.37      3.02 o 
   7   0   9        0.02        3.06      2.97 o 
   9   0   9        1.34       -3.31      6.51 o 
  -9   1   9        7.97       11.00      3.35 o 
  -8   1   9       36.34       35.38      3.16 o 
  -7   1   9      115.79      133.68      6.00 o 
  -6   1   9        7.34        8.50      1.48 o 
  -5   1   9        4.17        5.78      1.89 o 
  -4   1   9       32.95       29.44      1.26 o 
  -3   1   9      324.39      318.20      4.06 o 
  -2   1   9        0.63        2.84      0.76 o 
  -1   1   9      223.12      214.30      3.07 o 
   0   1   9     1345.16     1464.17     17.15 o 
   1   1   9        3.03        3.18      0.90 o 
   2   1   9      791.69      817.69     11.84 o 
   3   1   9        0.24        1.99      1.29 o 
   4   1   9        1.10        0.11      1.08 o 
   5   1   9      103.09       91.35      3.88 o 
   6   1   9       55.20       51.48      2.74 o 
   7   1   9       43.04       43.34      3.20 o 
   8   1   9        3.20        7.73      5.22 o 
   9   1   9       18.71       22.01      5.06 o 
  -8   2   9        0.01        0.80      2.65 o 
  -7   2   9       33.15       29.23      2.51 o 
  -6   2   9       68.42       65.13      2.64 o 
  -5   2   9      203.96      219.67      4.56 o 
  -4   2   9      122.88      122.24      2.39 o 
  -3   2   9       63.73       62.36      1.49 o 
  -2   2   9      118.31      106.85      2.39 o 
  -1   2   9      292.55      270.66      4.43 o 
   0   2   9      153.63      157.18      2.86 o 
   1   2   9      853.32      865.05     11.94 o 
   2   2   9      556.26      608.69     10.96 o 
   3   2   9       10.36       10.90      2.45 o 
   4   2   9        1.72        2.99      3.69 o 
   5   2   9        0.75       -0.81      2.25 o 
   6   2   9      144.40      127.32      4.03 o 
   7   2   9       11.44       17.21      4.09 o 
   8   2   9        0.07       -4.22      5.08 o 
  -8   3   9        0.00       -0.40      2.69 o 
  -7   3   9        3.29        6.66      2.28 o 
  -6   3   9        6.51        6.96      2.06 o 
  -5   3   9        0.39       -1.07      1.43 o 
  -4   3   9        1.52        1.63      1.29 o 
  -3   3   9       51.12       46.99      1.60 o 
  -2   3   9       63.11       64.03      2.41 o 
  -1   3   9        0.19        0.77      1.15 o 
   0   3   9     2282.32     2297.31     30.81 o 
   1   3   9      338.34      336.14      5.32 o 
   2   3   9        4.76        3.90      1.21 o 
   3   3   9       85.91       74.65      2.76 o 
   4   3   9      554.09      561.56     10.86 o 
   5   3   9       56.15       51.18      5.29 o 
   6   3   9        8.00        7.94      1.89 o 
   7   3   9       23.31       24.99      3.64 o 
   8   3   9        9.39        9.49      3.72 o 
  -8   4   9        1.12       -2.78      3.61 o 
  -7   4   9        7.37       11.24      2.48 o 
  -6   4   9       14.64       14.55      2.28 o 
  -5   4   9       52.94       52.19      2.19 o 
  -4   4   9        5.77        7.47      1.41 o 
  -3   4   9       16.64       17.11      1.43 o 
  -2   4   9      615.79      612.54      9.42 o 
  -1   4   9       61.99       55.78      2.58 o 
   0   4   9        4.16       12.45      1.26 o 
   1   4   9      256.26      258.06      3.53 o 
   2   4   9     1324.60     1384.89     19.76 o 
   3   4   9       13.76       12.25      1.60 o 
   4   4   9       78.34       77.67      2.79 o 
   5   4   9       41.92       35.88      2.42 o 
   6   4   9      301.36      320.48      6.71 o 
   7   4   9        2.40        5.17      5.31 o 
   8   4   9        1.53        2.49      4.20 o 
  -7   5   9       39.83       36.16      3.06 o 
  -6   5   9       21.19       24.26      2.82 o 
  -5   5   9       64.81       56.96      2.48 o 
  -4   5   9       66.11       67.24      2.32 o 
  -3   5   9       94.50      102.80      3.45 o 
  -2   5   9        0.53        2.24      3.06 o 
  -1   5   9      174.16      177.47      3.89 o 
   0   5   9      273.50      287.24      4.86 o 
   1   5   9       79.23       83.83      2.98 o 
   2   5   9       16.32       16.62      1.84 o 
   3   5   9      201.42      189.93      4.44 o 
   4   5   9      192.32      205.01      4.85 o 
   5   5   9        6.91        9.33      2.40 o 
   6   5   9       23.80       32.21      4.04 o 
   7   5   9       23.39       22.68      4.35 o 
  -6   6   9       16.80       16.76      2.55 o 
  -5   6   9        1.47       -0.38      1.98 o 
  -4   6   9      389.33      378.14      6.36 o 
  -3   6   9       39.96       33.14      2.25 o 
  -2   6   9       93.46       91.59      2.97 o 
  -1   6   9        5.51        6.10      1.57 o 
   0   6   9      432.92      420.73      6.15 o 
   1   6   9        4.31        4.76      1.95 o 
   2   6   9      146.33      153.25      7.19 o 
   3   6   9        0.08        3.69      2.47 o 
   4   6   9       64.70       60.45      3.27 o 
   5   6   9        2.65        4.64      2.64 o 
   6   6   9       14.99       16.02      6.33 o 
  -5   7   9       47.76       56.25      3.07 o 
  -4   7   9        2.98        0.60      2.09 o 
  -3   7   9        1.94        1.80      2.64 o 
  -2   7   9       45.58       44.47      2.61 o 
  -1   7   9        1.97       -1.19      1.78 o 
   0   7   9       65.98       78.15      3.88 o 
   1   7   9        1.50       -0.66      3.02 o 
   2   7   9        7.60        6.87      2.81 o 
   3   7   9        1.70       -2.48      2.90 o 
   4   7   9        0.99       -1.03      3.36 o 
   5   7   9        0.29       -0.95      3.61 o 
  -4   8   9       42.05       50.53      3.73 o 
  -3   8   9        8.71        9.67      2.38 o 
  -2   8   9        0.10       -0.02      1.96 o 
  -1   8   9        3.55        6.77      2.44 o 
   0   8   9       21.46       14.50      2.89 o 
   1   8   9        0.25        4.66      2.82 o 
   2   8   9      146.80      151.46      8.34 o 
   3   8   9        5.58        4.13      6.79 o 
   4   8   9        0.00        2.53      3.72 o 
  -8   0  10      167.03      160.19     11.00 o 
  -6   0  10        6.62        6.91      2.65 o 
  -4   0  10       42.71       36.66      3.40 o 
  -2   0  10     2022.91     2073.07     34.15 o 
   0   0  10     7520.22     8079.77    130.05 o 
   2   0  10       58.12       69.54      1.93 o 
   4   0  10      268.05      288.38      8.96 o 
   6   0  10       37.90       43.01      3.81 o 
  -9   1  10       11.04        8.43      3.41 o 
  -8   1  10        1.73       -0.23      2.55 o 
  -7   1  10        3.00        5.70      2.15 o 
  -6   1  10       74.23       85.63      2.60 o 
  -5   1  10        1.65        2.22      1.19 o 
  -4   1  10       19.98       22.52      1.30 o 
  -3   1  10        3.06        2.35      0.85 o 
  -2   1  10      831.34      820.48     10.02 o 
  -1   1  10     2062.67     2254.32     26.17 o 
   0   1  10     2110.19     2239.93     25.99 o 
   1   1  10      178.59      167.88      2.52 o 
   2   1  10      154.00      130.31      2.08 o 
   3   1  10     1020.54     1176.25     16.56 o 
   4   1  10       42.91       32.41      1.56 o 
   5   1  10       18.66       16.39      1.89 o 
   6   1  10       22.20       21.90      2.23 o 
   7   1  10        7.72        9.70      2.50 o 
   8   1  10        1.51        0.54      5.22 o 
  -8   2  10       23.76       29.33      3.02 o 
  -7   2  10        0.08        2.48      2.23 o 
  -6   2  10       16.96       13.02      1.92 o 
  -5   2  10      119.05      119.63      3.25 o 
  -4   2  10      228.20      207.42      9.32 o 
  -3   2  10       26.87       25.47      1.32 o 
  -2   2  10      507.78      474.68      6.25 o 
  -1   2  10     1027.81     1108.68     15.35 o 
   0   2  10       86.45       74.70      1.81 o 
   1   2  10       74.99       78.53      2.13 o 
   2   2  10      100.38       73.07      2.28 o 
   3   2  10     1049.64     1078.94     18.66 o 
   4   2  10       14.52       17.37      1.72 o 
   5   2  10        0.02        1.29      1.60 o 
   6   2  10       65.64       52.75      2.93 o 
   7   2  10      383.99      375.62      9.32 o 
   8   2  10        8.05        9.53      3.28 o 
  -8   3  10        3.46        3.20      2.84 o 
  -7   3  10        4.08        9.67      2.32 o 
  -6   3  10       13.95       17.30      2.11 o 
  -5   3  10      100.00       88.47      2.91 o 
  -4   3  10      373.25      383.26      5.80 o 
  -3   3  10      108.75       96.34      4.45 o 
  -2   3  10      272.86      250.29      7.75 o 
  -1   3  10       29.44       32.61      1.48 o 
   0   3  10     1799.94     1935.16     26.16 o 
   1   3  10     1221.68     1295.22     17.80 o 
   2   3  10      412.65      381.85      8.11 o 
   3   3  10       12.17       18.03      1.80 o 
   4   3  10        0.94        1.99      3.69 o 
   5   3  10      365.65      356.99      7.82 o 
   6   3  10      177.96      178.57      5.67 o 
   7   3  10       17.38       20.37      4.49 o 
   8   3  10        1.43        6.33      3.83 o 
  -8   4  10        1.78        3.47      3.76 o 
  -7   4  10        8.99       15.50      2.60 o 
  -6   4  10       57.13       59.51      3.08 o 
  -5   4  10      103.89       99.00      2.90 o 
  -4   4  10       40.96       40.51      2.90 o 
  -3   4  10      466.36      434.68      8.74 o 
  -2   4  10       64.10       63.52      2.19 o 
  -1   4  10       59.08       47.82      3.62 o 
   0   4  10      335.88      335.71      5.70 o 
   1   4  10       29.56       26.69      1.49 o 
   2   4  10        6.21        7.48      1.65 o 
   3   4  10       19.85       18.40      1.80 o 
   4   4  10       41.03       29.22      2.07 o 
   5   4  10      109.80      115.51      3.93 o 
   6   4  10       78.40       68.61      3.22 o 
   7   4  10        1.87        4.49      4.88 o 
  -7   5  10       24.96       20.62      2.87 o 
  -6   5  10        0.01        0.72      2.13 o 
  -5   5  10       41.94       46.47      2.39 o 
  -4   5  10       33.03       33.63      1.95 o 
  -3   5  10       44.39       49.96      2.06 o 
  -2   5  10       24.94       26.41      1.86 o 
  -1   5  10     1570.34     1525.12     26.74 o 
   0   5  10       95.38       87.43      3.29 o 
   1   5  10      234.73      250.76      6.15 o 
   2   5  10       66.39       72.17      2.64 o 
   3   5  10      183.83      183.23     12.55 o 
   4   5  10        0.08        0.93      1.84 o 
   5   5  10      158.69      163.71      6.12 o 
   6   5  10       63.26       62.58      5.39 o 
   7   5  10       11.35       16.49      6.67 o 
  -6   6  10       44.94       52.00      4.70 o 
  -5   6  10        6.72        9.36      2.32 o 
  -4   6  10       10.39       11.37      2.04 o 
  -3   6  10        3.77        6.29      2.04 o 
  -2   6  10        0.41        0.96      1.69 o 
  -1   6  10      110.19      116.32      4.03 o 
   0   6  10       50.72       50.84      2.41 o 
   1   6  10       36.08       32.64      4.43 o 
   2   6  10       58.23       60.83      3.43 o 
   3   6  10      106.86      109.75      4.45 o 
   4   6  10       83.28       90.35      3.79 o 
   5   6  10        0.73        0.67      2.86 o 
   6   6  10        2.79        5.64      3.85 o 
  -5   7  10       34.28       43.56      3.28 o 
  -4   7  10        3.54        7.71      3.09 o 
  -3   7  10        7.52        7.52      2.41 o 
  -2   7  10        3.08        4.19      2.05 o 
  -1   7  10      158.77      164.07      4.91 o 
   0   7  10       24.81       22.11      2.92 o 
   1   7  10       58.92       59.71      9.42 o 
   2   7  10        6.90        5.04      2.67 o 
   3   7  10       98.34       98.66      4.72 o 
   4   7  10        2.38        5.64      3.32 o 
   5   7  10       15.72       12.65      3.88 o 
  -3   8  10       29.10       31.10      2.75 o 
  -2   8  10       10.82        7.26      2.25 o 
  -1   8  10        7.52        9.54      2.84 o 
   0   8  10        1.44       -0.45      2.61 o 
   1   8  10        4.26        5.31      2.97 o 
   2   8  10        0.25        0.02      3.03 o 
   3   8  10       22.90       18.61      3.81 o 
  -7   0  11       36.98       34.14      3.30 o 
  -5   0  11       59.64       67.95      3.07 o 
  -3   0  11     1737.86     1835.72     30.56 o 
  -1   0  11     3415.17     3592.64     58.46 o 
   1   0  11      143.18      146.02      3.24 o 
   3   0  11      274.31      222.79      6.90 o 
   5   0  11       17.46       24.47      2.86 o 
   7   0  11       18.08       16.40      3.72 o 
  -8   1  11        0.75       -0.61      2.96 o 
  -7   1  11       48.09       47.74      4.12 o 
  -6   1  11       48.47       43.17      2.36 o 
  -5   1  11      307.82      304.71      5.64 o 
  -4   1  11      152.37      136.55      5.90 o 
  -3   1  11      171.79      177.40      3.04 o 
  -2   1  11      186.20      186.57      2.92 o 
  -1   1  11     3014.26     3360.61     38.73 o 
   0   1  11      445.00      449.61      5.80 o 
   1   1  11     1579.65     1416.60     16.70 o 
   2   1  11     1288.11     1373.18     16.22 o 
   3   1  11       39.84       44.64      1.59 o 
   4   1  11        9.90       11.59      1.73 o 
   5   1  11      236.17      217.61      7.37 o 
   6   1  11       32.88       34.09      5.18 o 
   7   1  11       13.40        8.94      2.47 o 
   8   1  11        0.40        4.20      5.56 o 
  -8   2  11        0.82        4.02      2.78 o 
  -7   2  11        4.29        2.59      2.38 o 
  -6   2  11       36.07       35.79      2.33 o 
  -5   2  11        2.58        4.91      1.80 o 
  -4   2  11      650.20      627.91     10.22 o 
  -3   2  11      789.78      742.52      9.60 o 
  -2   2  11       35.18       20.26      1.13 o 
  -1   2  11      161.69      155.39      2.64 o 
   0   2  11        8.67        9.43      1.23 o 
   1   2  11        2.89        0.88      0.79 o 
   2   2  11        0.69        0.66      3.52 o 
   3   2  11      816.61      800.74     16.60 o 
   4   2  11        3.61        3.70      1.41 o 
   5   2  11       23.08       21.62      3.44 o 
   6   2  11      117.71      107.14      3.85 o 
   7   2  11       35.03       40.95      2.71 o 
   8   2  11       42.76       50.75      4.43 o 
  -8   3  11        0.22        6.28      3.99 o 
  -7   3  11       13.31       10.65      2.69 o 
  -6   3  11       48.71       45.70      3.30 o 
  -5   3  11       73.35       70.22      2.69 o 
  -4   3  11      151.44      139.44      3.05 o 
  -3   3  11      831.62      807.35     10.79 o 
  -2   3  11        0.11       -0.07      1.44 o 
  -1   3  11       76.76       85.31      2.72 o 
   0   3  11       18.10       16.98      2.56 o 
   1   3  11       65.64       52.85      4.46 o 
   2   3  11      446.27      419.32      8.30 o 
   3   3  11        7.45        6.46      2.15 o 
   4   3  11        0.01        1.71      2.56 o 
   5   3  11       11.69       20.45      4.06 o 
   6   3  11       63.49       55.91      2.91 o 
   7   3  11       16.36       19.49      3.54 o 
   8   3  11        2.26        2.61      5.21 o 
  -7   4  11        0.02       -1.43      2.48 o 
  -6   4  11       65.55       62.18      2.97 o 
  -5   4  11        5.64        4.89      1.86 o 
  -4   4  11      171.81      163.29      3.48 o 
  -3   4  11      191.03      171.54     13.56 o 
  -2   4  11      459.06      428.34     12.01 o 
  -1   4  11        0.07       -1.28      1.16 o 
   0   4  11      270.38      268.06     11.27 o 
   1   4  11       12.00       13.04      2.65 o 
   2   4  11       47.00       43.04      2.35 o 
   3   4  11      399.64      382.46     11.14 o 
   4   4  11      438.99      436.12      9.54 o 
   5   4  11       39.97       43.79      6.22 o 
   6   4  11      123.51      115.83      4.53 o 
   7   4  11        7.71        3.92      5.51 o 
  -7   5  11       14.56       12.53      2.74 o 
  -6   5  11       20.79       25.98      2.54 o 
  -5   5  11      111.46      116.90      3.29 o 
  -4   5  11      140.45      135.81      4.15 o 
  -3   5  11       16.28       15.74      1.83 o 
  -2   5  11       31.14       39.31      2.11 o 
  -1   5  11      853.50      824.50     18.11 o 
   0   5  11        0.24        3.76      1.77 o 
   1   5  11        0.20        1.61      2.10 o 
   2   5  11        5.43        4.75      1.82 o 
   3   5  11       59.17       55.15      2.87 o 
   4   5  11       88.71       88.64      3.19 o 
   5   5  11        5.24        3.55      2.52 o 
   6   5  11       62.63       70.78      3.87 o 
   7   5  11        0.07       -2.72      6.62 o 
  -6   6  11       21.92       30.43      4.56 o 
  -5   6  11       54.96       62.23      2.91 o 
  -4   6  11        2.97        3.20      1.97 o 
  -3   6  11      132.55      130.21      3.84 o 
  -2   6  11       77.04       75.50      3.14 o 
  -1   6  11       17.79       18.98      2.02 o 
   0   6  11       66.00       66.36      3.30 o 
   1   6  11        9.41        9.75      3.64 o 
   2   6  11       34.66       39.57      3.13 o 
   3   6  11        0.46        3.63      2.49 o 
   4   6  11      116.70      126.79      9.07 o 
   5   6  11        4.58        5.59      2.76 o 
   6   6  11        0.02       19.20     12.54 o 
  -5   7  11        0.29        0.61      2.46 o 
  -4   7  11       43.24       54.52      3.32 o 
  -3   7  11        3.73        6.72      2.47 o 
  -2   7  11        6.58        5.33      3.33 o 
  -1   7  11        3.68        6.24      2.94 o 
   0   7  11        3.27        1.32      3.08 o 
   1   7  11       23.38       25.16      3.90 o 
   2   7  11        2.13        3.17      4.30 o 
   3   7  11       65.37       68.63      4.24 o 
   4   7  11        0.02       -0.19      3.20 o 
   5   7  11        3.05        3.23      3.77 o 
  -3   8  11        1.82        4.57      2.39 o 
  -2   8  11        6.08        8.20      2.35 o 
  -1   8  11        6.37        7.73      2.90 o 
   0   8  11       97.82       97.97      4.61 o 
   1   8  11        1.78        1.94      4.56 o 
   2   8  11        6.75        8.35      3.20 o 
   3   8  11        8.61        2.03      3.54 o 
  -8   0  12       39.65       41.98      5.22 o 
  -6   0  12      193.37      195.11      5.62 o 
  -4   0  12       23.51       23.35      2.11 o 
  -2   0  12      237.50      266.49      5.44 o 
   0   0  12      848.17      915.93     15.68 o 
   2   0  12      240.97      265.03      6.11 o 
   4   0  12      535.09      511.48     14.58 o 
   6   0  12       34.19       43.16      3.99 o 
  -8   1  12        0.01       -1.21      2.60 o 
  -7   1  12       12.30       12.33      2.49 o 
  -6   1  12      165.70      168.64      4.29 o 
  -5   1  12        6.75        4.03      1.33 o 
  -4   1  12        2.10        2.54      1.37 o 
  -3   1  12       27.62       33.07      1.56 o 
  -2   1  12      211.19      187.23      2.97 o 
  -1   1  12        2.26        3.22      0.94 o 
   0   1  12       14.18       18.51      0.97 o 
   1   1  12        3.27        9.56      1.20 o 
   2   1  12     1558.99     1467.97     20.37 o 
   3   1  12       31.75       30.40      1.38 o 
   4   1  12       14.89       17.96      1.85 o 
   5   1  12       34.61       28.20      3.89 o 
   6   1  12      185.78      191.00      7.63 o 
   7   1  12        2.64        0.11      2.51 o 
   8   1  12       16.65       25.52      4.99 o 
  -8   2  12        0.20        3.04      2.76 o 
  -7   2  12       23.78       20.42      3.21 o 
  -6   2  12       27.55       25.00      3.30 o 
  -5   2  12      464.39      414.65      7.33 o 
  -4   2  12      196.78      198.15      5.65 o 
  -3   2  12       65.12       60.87      2.03 o 
  -2   2  12      911.73      923.34     11.42 o 
  -1   2  12      213.02      202.16      3.21 o 
   0   2  12      919.97      999.26     12.19 o 
   1   2  12       27.28       29.44      1.13 o 
   2   2  12      212.71      203.74      3.84 o 
   3   2  12       60.63       52.76      3.63 o 
   4   2  12       48.60       39.11      1.82 o 
   5   2  12        0.27        1.25      1.60 o 
   6   2  12       60.35       44.85      2.87 o 
   7   2  12        1.38       -0.20      2.55 o 
   8   2  12        9.38        6.09      3.69 o 
  -8   3  12        5.74        3.17      2.92 o 
  -7   3  12        7.64        5.03      2.42 o 
  -6   3  12      106.61      101.81      3.58 o 
  -5   3  12       58.01       54.85      2.53 o 
  -4   3  12      880.92      869.41     11.44 o 
  -3   3  12       38.78       34.26      1.84 o 
  -2   3  12       22.17       22.72      1.56 o 
  -1   3  12       16.71       18.82      1.35 o 
   0   3  12      259.48      236.96      4.23 o 
   1   3  12       97.84       87.51      2.23 o 
   2   3  12       54.99       55.88      7.71 o 
   3   3  12       19.61       19.41      1.80 o 
   4   3  12      121.73      104.07      3.54 o 
   5   3  12       71.07       77.16      4.00 o 
   6   3  12       68.21       58.80      3.38 o 
   7   3  12       22.27       29.93      3.62 o 
   8   3  12        7.35        9.13      3.73 o 
  -7   4  12       27.52       25.11      2.92 o 
  -6   4  12       12.35       10.84      2.34 o 
  -5   4  12       42.00       40.31      2.46 o 
  -4   4  12      651.18      588.81     10.48 o 
  -3   4  12        0.54        2.83      3.02 o 
  -2   4  12      627.69      594.46     11.15 o 
  -1   4  12       66.39       62.04      2.17 o 
   0   4  12        4.43        5.61      1.35 o 
   1   4  12        0.01        1.19      1.52 o 
   2   4  12      124.92      114.35      3.67 o 
   3   4  12       38.05       37.86      2.40 o 
   4   4  12       81.49       70.00      3.25 o 
   5   4  12       71.58       76.36      3.15 o 
   6   4  12      156.47      158.66      9.44 o 
   7   4  12        2.94        2.89      3.68 o 
  -7   5  12        8.07       10.64      2.83 o 
  -6   5  12       22.05       19.77      2.62 o 
  -5   5  12        4.01        3.74      2.13 o 
  -4   5  12        0.09        0.57      1.77 o 
  -3   5  12       87.15       90.69      3.56 o 
  -2   5  12        1.74        5.58      3.12 o 
  -1   5  12       87.69       88.28      4.91 o 
   0   5  12       68.33       60.15      2.81 o 
   1   5  12       81.25       78.07      6.44 o 
   2   5  12       24.62       23.97      2.79 o 
   3   5  12      167.22      171.41      4.31 o 
   4   5  12       19.64       14.59      2.23 o 
   5   5  12       13.70       11.95      3.52 o 
   6   5  12        0.00       -0.47      2.89 o 
   7   5  12       87.66      112.12      9.19 o 
  -6   6  12        0.66       -2.34      2.87 o 
  -5   6  12       14.81       17.10      2.45 o 
  -4   6  12       34.91       31.07      3.45 o 
  -3   6  12        0.02       -3.02      2.01 o 
  -2   6  12        0.38        0.89      1.92 o 
  -1   6  12      107.05      101.01      3.66 o 
   0   6  12       34.71       33.41      2.89 o 
   1   6  12        9.46       13.27      2.96 o 
   2   6  12       54.31       58.91      7.22 o 
   3   6  12      187.62      180.94      5.80 o 
   4   6  12       16.47       19.68      3.20 o 
   5   6  12       15.77       19.64      3.23 o 
   6   6  12        2.42        0.95      5.47 o 
  -5   7  12        2.63       -1.72      2.75 o 
  -4   7  12        3.44        7.01      2.81 o 
  -3   7  12       28.21       25.71      2.75 o 
  -2   7  12       32.30       26.31      3.49 o 
  -1   7  12      166.90      159.57      9.14 o 
   0   7  12        6.75        1.42      2.34 o 
   1   7  12        8.71       10.99      4.37 o 
   2   7  12       50.50       59.78      4.37 o 
   3   7  12       84.37       85.00      4.45 o 
   4   7  12       24.01       26.38      7.51 o 
  -3   8  12        0.97        1.15      2.61 o 
  -2   8  12        9.13        8.90      3.01 o 
  -1   8  12        0.07        1.32      2.74 o 
   0   8  12        0.87        2.58      3.83 o 
   1   8  12        5.11        3.09      2.59 o 
   2   8  12        2.41        5.14      3.33 o 
   3   8  12       14.83       11.67      3.72 o 
  -7   0  13      141.26      167.17      7.24 o 
  -5   0  13      307.20      295.64      8.04 o 
  -3   0  13       19.67       19.94      1.78 o 
  -1   0  13     1837.18     1928.89     32.03 o 
   1   0  13      320.12      296.95     10.45 o 
   3   0  13       77.05       78.62      3.99 o 
   5   0  13       47.96       54.14      3.86 o 
   7   0  13       12.10        6.78      4.04 o 
  -8   1  13        1.89        4.37      2.86 o 
  -7   1  13       22.62       20.76      2.56 o 
  -6   1  13        6.21        3.29      2.15 o 
  -5   1  13      439.65      457.72      6.81 o 
  -4   1  13       56.39       54.10      2.20 o 
  -3   1  13      900.97      889.32     12.84 o 
  -2   1  13      125.90      108.58      2.16 o 
  -1   1  13     1537.17     1705.25     20.16 o 
   0   1  13       29.47       38.96      1.54 o 
   1   1  13      100.20       82.78      1.72 o 
   2   1  13        1.72        1.25      2.54 o 
   3   1  13       24.15       30.69      1.60 o 
   4   1  13        6.49        6.15      1.59 o 
   5   1  13        1.74        3.54      4.08 o 
   6   1  13        4.21        6.58      3.11 o 
   7   1  13      147.88      146.17      5.90 o 
   8   1  13        7.90        9.21      4.79 o 
  -8   2  13        0.90        4.32      2.74 o 
  -7   2  13      201.33      216.00      8.98 o 
  -6   2  13        0.01       -1.83      1.97 o 
  -5   2  13       20.12       17.69      2.68 o 
  -4   2  13      431.15      435.69      7.47 o 
  -3   2  13       26.34       23.17      1.86 o 
  -2   2  13      314.02      313.18      4.59 o 
  -1   2  13      150.52      135.13      2.49 o 
   0   2  13        6.82        9.19      1.17 o 
   1   2  13        2.78        2.58      0.89 o 
   2   2  13        0.65       -0.53      1.12 o 
   3   2  13        1.60        2.82      1.19 o 
   4   2  13      127.21      135.15      3.14 o 
   5   2  13       73.89       77.50      3.31 o 
   6   2  13        6.05        1.09      2.09 o 
   7   2  13       10.07       12.92      2.82 o 
   8   2  13        8.17       10.46      3.77 o 
  -8   3  13       10.70        8.21      3.97 o 
  -7   3  13        0.25       -0.76      2.77 o 
  -6   3  13       42.76       40.00      2.74 o 
  -5   3  13        0.01       -2.66      1.77 o 
  -4   3  13        1.15        3.45      1.54 o 
  -3   3  13      682.84      663.27     12.36 o 
  -2   3  13      303.68      290.97      4.50 o 
  -1   3  13       31.77       32.24      1.85 o 
   0   3  13        6.02        4.79      1.19 o 
   1   3  13      234.56      199.32     23.73 o 
   2   3  13      189.77      186.22      5.38 o 
   3   3  13      701.79      680.01     12.67 o 
   4   3  13       42.37       43.45      2.41 o 
   5   3  13      196.49      174.71      5.27 o 
   6   3  13        0.58        0.57      2.43 o 
   7   3  13       53.90       54.49      3.43 o 
  -7   4  13       12.56        9.92      2.63 o 
  -6   4  13        4.74        8.23      2.26 o 
  -5   4  13        9.58        8.17      2.05 o 
  -4   4  13        0.01        6.64      3.07 o 
  -3   4  13      130.70      124.74      4.41 o 
  -2   4  13        8.61        4.15      1.39 o 
  -1   4  13        4.37        4.49      1.37 o 
   0   4  13      282.46      258.64      4.81 o 
   1   4  13       17.17       17.72      1.93 o 
   2   4  13       48.44       40.79      2.38 o 
   3   4  13       11.99       13.79      1.99 o 
   4   4  13        1.34        3.89      1.92 o 
   5   4  13        0.13       -0.51      2.18 o 
   6   4  13      125.35      129.31      5.62 o 
   7   4  13       10.07       13.13      3.80 o 
  -6   5  13       11.16        9.90      2.44 o 
  -5   5  13       23.69       18.56      2.31 o 
  -4   5  13        6.62        8.10      2.06 o 
  -3   5  13      183.07      180.10      5.23 o 
  -2   5  13       64.15       68.31      2.59 o 
  -1   5  13       39.72       28.37      2.04 o 
   0   5  13       69.48       66.51      3.19 o 
   1   5  13       12.33       12.58      2.08 o 
   2   5  13      270.36      268.28      6.62 o 
   3   5  13      468.35      470.84     10.11 o 
   4   5  13       26.06       25.49      2.42 o 
   5   5  13        0.02       -0.09      2.40 o 
   6   5  13       32.61       42.32      4.56 o 
  -6   6  13        0.19        0.20      2.55 o 
  -5   6  13        0.23        0.11      2.66 o 
  -4   6  13        3.22        4.46      2.74 o 
  -3   6  13        0.04       -2.66      2.21 o 
  -2   6  13       87.30       82.23      5.71 o 
  -1   6  13        1.55        1.94      2.67 o 
   0   6  13       75.98       71.46      3.53 o 
   1   6  13       13.76       11.55      2.43 o 
   2   6  13        4.49        7.34      2.53 o 
   3   6  13       46.01       44.14      3.43 o 
   4   6  13        6.20       10.05      2.88 o 
   5   6  13       56.69       58.32      4.08 o 
  -4   7  13        0.02       -3.58      2.65 o 
  -3   7  13        3.20        7.55      4.96 o 
  -2   7  13       10.18        6.57      2.48 o 
  -1   7  13      168.32      146.96      7.29 o 
   0   7  13       41.54       32.56      4.65 o 
   1   7  13        0.33       -1.90      2.46 o 
   2   7  13       53.37       51.93      3.71 o 
   3   7  13       10.66       18.06      3.61 o 
   4   7  13       13.20       17.29      3.50 o 
  -2   8  13        1.44       -1.21      2.98 o 
  -1   8  13        1.72        2.36      2.94 o 
   0   8  13       16.73       20.61      8.72 o 
   1   8  13        1.70        2.64      3.63 o 
   2   8  13        2.24       -3.61      5.23 o 
  -8   0  14        1.54        4.17      4.65 o 
  -6   0  14      202.91      213.32     15.22 o 
  -4   0  14      229.62      206.61      7.46 o 
  -2   0  14        7.90       16.94      1.62 o 
   0   0  14       72.65       57.48      2.09 o 
   2   0  14      241.94      256.84      5.25 o 
   4   0  14       94.30      106.95      5.31 o 
   6   0  14      713.24      688.76     19.71 o 
   8   0  14        2.61        3.22      5.10 o 
  -8   1  14      114.90      130.44      4.69 o 
  -7   1  14        0.09        5.58      2.42 o 
  -6   1  14      100.21       95.03      3.41 o 
  -5   1  14        4.13        5.70      1.77 o 
  -4   1  14      480.37      500.60      9.99 o 
  -3   1  14      117.10      115.11      6.77 o 
  -2   1  14      504.63      501.76      6.67 o 
  -1   1  14      161.83      173.93      2.92 o 
   0   1  14      168.58      172.55      2.83 o 
   1   1  14        0.01        1.06      0.86 o 
   2   1  14      885.74      849.68     12.38 o 
   3   1  14      733.75      726.91     10.80 o 
   4   1  14       98.80       92.84      5.16 o 
   5   1  14        1.09        3.73      1.82 o 
   6   1  14      133.91      112.89      6.17 o 
   7   1  14        0.73        3.79      3.19 o 
   8   1  14       29.70       29.33      5.35 o 
  -8   2  14        0.02        5.81      2.81 o 
  -7   2  14       29.81       28.99      2.97 o 
  -6   2  14      145.32      147.86      4.29 o 
  -5   2  14      163.84      154.56      5.01 o 
  -4   2  14     1410.66     1404.05     24.21 o 
  -3   2  14       15.39       14.14      1.53 o 
  -2   2  14       41.38       36.57      2.26 o 
  -1   2  14       25.73       16.11      1.15 o 
   0   2  14      295.40      297.78      4.37 o 
   1   2  14      201.41      188.08      3.08 o 
   2   2  14       96.60       78.42      3.73 o 
   3   2  14      286.23      276.45      7.25 o 
   4   2  14      367.88      348.16      7.89 o 
   5   2  14      124.76      143.54      4.59 o 
   6   2  14      110.45      111.15      4.36 o 
   7   2  14       26.32       26.76      3.08 o 
   8   2  14        0.62        0.06      3.72 o 
  -7   3  14        2.09        1.68      2.29 o 
  -6   3  14       20.26       19.10      4.05 o 
  -5   3  14       49.28       48.66      2.73 o 
  -4   3  14      139.35      144.56      4.47 o 
  -3   3  14        0.02        0.47      1.27 o 
  -2   3  14      409.51      432.54      6.16 o 
  -1   3  14      255.02      229.00      4.34 o 
   0   3  14        4.31        7.43      1.16 o 
   1   3  14        2.57        2.45      1.40 o 
   2   3  14      333.86      327.95      6.95 o 
   3   3  14      745.55      696.42     12.93 o 
   4   3  14        0.82        3.15      1.57 o 
   5   3  14        9.94        8.89      2.36 o 
   6   3  14        0.04        0.49      2.39 o 
   7   3  14        0.19       -3.00      2.54 o 
  -7   4  14       14.40       22.64      3.10 o 
  -6   4  14       12.72       13.32      2.34 o 
  -5   4  14       42.83       42.17      2.69 o 
  -4   4  14      287.04      272.08      5.59 o 
  -3   4  14      232.47      237.30      4.92 o 
  -2   4  14        0.13        0.66      1.46 o 
  -1   4  14       38.98       37.94      2.66 o 
   0   4  14       17.06       13.11      1.78 o 
   1   4  14      363.37      354.67      7.66 o 
   2   4  14      406.81      403.46      8.82 o 
   3   4  14        1.01        1.63      1.85 o 
   4   4  14      165.61      150.11      4.68 o 
   5   4  14       61.37       60.54      3.39 o 
   6   4  14       30.01       34.61      2.94 o 
   7   4  14        9.21       12.65      4.29 o 
  -6   5  14        0.01       -0.62      2.36 o 
  -5   5  14        6.82        3.29      2.62 o 
  -4   5  14        4.99        4.17      2.06 o 
  -3   5  14        0.03        1.35      1.81 o 
  -2   5  14       38.25       37.08      2.28 o 
  -1   5  14       42.63       42.35      2.72 o 
   0   5  14        0.04        2.54      1.91 o 
   1   5  14       34.79       32.61      2.37 o 
   2   5  14       60.35       60.85      3.08 o 
   3   5  14        5.50        4.67      2.30 o 
   4   5  14       23.06       22.40      2.51 o 
   5   5  14       54.38       54.68      3.30 o 
   6   5  14       48.35       45.91      4.55 o 
  -5   6  14        1.11        3.71      2.92 o 
  -4   6  14        0.97       -0.48      2.42 o 
  -3   6  14       17.81       14.67      2.33 o 
  -2   6  14       60.62       51.13      2.83 o 
  -1   6  14        7.57        6.70      2.47 o 
   0   6  14       11.66       12.01      3.92 o 
   1   6  14       61.39       62.29      3.55 o 
   2   6  14       12.47       11.95      2.61 o 
   3   6  14        8.76       14.86      3.60 o 
   4   6  14       21.27       18.50      3.12 o 
   5   6  14       50.18       63.61      4.32 o 
  -4   7  14        1.08        4.32      2.76 o 
  -3   7  14       26.90       33.84      3.04 o 
  -2   7  14       25.79       24.30      3.16 o 
  -1   7  14      119.02      109.07      4.60 o 
   0   7  14       13.33        8.05      2.73 o 
   1   7  14        5.24        6.02      2.69 o 
   2   7  14        0.41       -0.21      2.75 o 
   3   7  14        2.91        3.88      3.08 o 
   4   7  14        0.03       -1.31      7.20 o 
  -2   8  14        0.23       -1.89      3.20 o 
  -1   8  14       59.40       59.89      4.17 o 
   0   8  14       31.00       33.17      3.62 o 
   1   8  14        9.61        7.34      3.15 o 
  -7   0  15       44.52       38.17      5.19 o 
  -5   0  15     1285.03     1270.51     31.78 o 
  -3   0  15      377.50      364.82     10.71 o 
  -1   0  15      712.97      769.14     13.68 o 
   1   0  15      932.03      914.04     15.92 o 
   3   0  15      317.84      315.14     10.05 o 
   5   0  15      165.95      159.86      6.85 o 
   7   0  15       20.06       21.00      4.31 o 
  -8   1  15        0.09        1.20      2.95 o 
  -7   1  15      114.47      115.18      4.17 o 
  -6   1  15       10.01        9.38      2.27 o 
  -5   1  15      101.48       93.69      3.85 o 
  -4   1  15      185.88      178.79      4.88 o 
  -3   1  15        7.06        7.18      1.45 o 
  -2   1  15       65.07       66.90      2.09 o 
  -1   1  15       93.81       64.64      1.68 o 
   0   1  15      544.40      559.06      7.29 o 
   1   1  15      170.67      172.00      2.87 o 
   2   1  15        1.42        2.10      2.10 o 
   3   1  15      419.39      412.67      8.80 o 
   4   1  15       81.03       80.73      3.30 o 
   5   1  15       17.68       14.13      2.70 o 
   6   1  15       15.66        8.46      2.96 o 
   7   1  15        0.35        1.34      2.64 o 
   8   1  15        4.13        6.26      4.76 o 
  -7   2  15       16.54       20.42      3.54 o 
  -6   2  15       19.03       23.42      2.67 o 
  -5   2  15      109.67      110.12      4.13 o 
  -4   2  15      469.56      473.05      9.72 o 
  -3   2  15      155.34      155.50      3.53 o 
  -2   2  15       89.62       76.42      2.03 o 
  -1   2  15       64.05       53.87      1.61 o 
   0   2  15        7.90       12.15      1.38 o 
   1   2  15      231.51      199.31      8.88 o 
   2   2  15      196.51      179.16      3.63 o 
   3   2  15      106.17      111.84      2.84 o 
   4   2  15        9.45        6.89      1.82 o 
   5   2  15      281.80      260.05      6.73 o 
   6   2  15       56.05       54.12      7.52 o 
   7   2  15       62.70       63.00      5.01 o 
  -7   3  15       19.40       22.68      2.90 o 
  -6   3  15        5.84        4.51      2.19 o 
  -5   3  15      105.86       94.22      3.88 o 
  -4   3  15       28.65       27.95      2.47 o 
  -3   3  15        3.81        4.30      1.97 o 
  -2   3  15        8.06        5.83      1.41 o 
  -1   3  15        2.93        1.65      1.40 o 
   0   3  15      226.51      214.46      3.61 o 
   1   3  15       66.06       56.36      2.38 o 
   2   3  15       61.78       56.19      2.12 o 
   3   3  15      995.80      912.96     21.46 o 
   4   3  15      127.57      127.49      3.39 o 
   5   3  15       62.57       53.26      3.67 o 
   6   3  15        5.37        9.05      2.73 o 
   7   3  15       13.45       11.47      3.04 o 
  -7   4  15        8.98       12.81      2.86 o 
  -6   4  15        2.62        1.83      3.40 o 
  -5   4  15        4.52        5.92      3.08 o 
  -4   4  15       50.19       44.47      2.59 o 
  -3   4  15        5.19        7.28      1.67 o 
  -2   4  15        5.35        7.62      1.65 o 
  -1   4  15       10.07        8.65      1.51 o 
   0   4  15       33.00       35.23      2.24 o 
   1   4  15       46.59       34.07      5.69 o 
   2   4  15      620.75      628.14     12.21 o 
   3   4  15      112.67      112.40      5.06 o 
   4   4  15       30.27       30.75      2.69 o 
   5   4  15      246.29      229.61      9.46 o 
   6   4  15       57.11       64.12      3.54 o 
   7   4  15        4.01        1.11      3.02 o 
  -6   5  15        2.97        2.87      2.64 o 
  -5   5  15        0.06        1.35      2.70 o 
  -4   5  15       51.20       53.35      2.87 o 
  -3   5  15        5.05        5.26      1.99 o 
  -2   5  15        9.01        8.15      1.89 o 
  -1   5  15        3.64        6.06      2.08 o 
   0   5  15      112.66      110.23      4.02 o 
   1   5  15        5.20        7.15      1.97 o 
   2   5  15        9.99        9.72      2.29 o 
   3   5  15      102.86       90.75      3.95 o 
   4   5  15      113.09      126.35      4.04 o 
   5   5  15       82.89       94.19      3.95 o 
   6   5  15       41.67       55.19      8.72 o 
  -5   6  15       27.99       30.93      3.51 o 
  -4   6  15        2.88        4.73      3.47 o 
  -3   6  15       50.41       57.26      3.69 o 
  -2   6  15       93.94       83.39      3.28 o 
  -1   6  15        1.01        2.08      2.54 o 
   0   6  15      176.02      168.70      9.76 o 
   1   6  15        1.19       -0.75      2.61 o 
   2   6  15        1.55       -1.13      2.40 o 
   3   6  15        4.55        1.77      2.57 o 
   4   6  15        0.82        0.67      2.73 o 
   5   6  15       11.19        8.90      3.31 o 
  -4   7  15        0.71        4.61      2.96 o 
  -3   7  15        9.11       10.74      2.79 o 
  -2   7  15       37.31       41.23      3.59 o 
  -1   7  15       24.78       34.43      5.55 o 
   0   7  15       31.84       26.06      3.11 o 
   1   7  15       15.76       14.88      3.04 o 
   2   7  15        0.87       -0.45      2.83 o 
   3   7  15        0.28        3.09      2.96 o 
   0   8  15        0.55        0.85      2.93 o 
  -8   0  16       32.28       29.60      5.78 o 
  -6   0  16      163.35      149.95      7.42 o 
  -4   0  16       46.75       50.99      3.99 o 
  -2   0  16       37.31       41.03      4.46 o 
   0   0  16      275.38      272.57      5.74 o 
   2   0  16      781.53      790.40     21.09 o 
   4   0  16        0.08       -2.61      2.56 o 
   6   0  16        1.61        8.32      3.70 o 
  -7   1  16       29.37       31.24      2.93 o 
  -6   1  16       63.05       63.38      3.63 o 
  -5   1  16       96.84       86.34      3.89 o 
  -4   1  16      283.09      273.32      6.55 o 
  -3   1  16        0.63        0.10      1.63 o 
  -2   1  16       52.29       46.18      2.60 o 
  -1   1  16        7.28        9.41      1.07 o 
   0   1  16      901.84      902.87     11.25 o 
   1   1  16       34.71       38.36      2.20 o 
   2   1  16      479.70      493.57      7.83 o 
   3   1  16      208.56      199.32      5.39 o 
   4   1  16      660.44      640.76     12.90 o 
   5   1  16      151.56      137.18      5.19 o 
   6   1  16      105.27       88.08      4.12 o 
   7   1  16        3.50       -1.01      2.65 o 
  -7   2  16        3.00        2.99      2.66 o 
  -6   2  16        3.02        2.76      2.41 o 
  -5   2  16        2.93        3.34      2.74 o 
  -4   2  16       61.71       60.35      3.64 o 
  -3   2  16       25.05       24.22      1.81 o 
  -2   2  16       16.47       14.84      1.30 o 
  -1   2  16       52.77       48.38      3.66 o 
   0   2  16      411.46      380.65     13.68 o 
   1   2  16       22.15       25.37      1.75 o 
   2   2  16      208.72      211.91      4.38 o 
   3   2  16      285.34      293.86      5.36 o 
   4   2  16       17.68       11.67      1.94 o 
   5   2  16       10.97       13.76      2.44 o 
   6   2  16       22.20       25.33      2.90 o 
   7   2  16       16.67       19.61      3.26 o 
  -7   3  16       18.92       21.20      3.08 o 
  -6   3  16       22.89       25.78      2.78 o 
  -5   3  16        6.90        4.88      5.47 o 
  -4   3  16       20.13       23.38      2.52 o 
  -3   3  16        2.63        5.18      1.51 o 
  -2   3  16       39.65       38.80      2.01 o 
  -1   3  16      349.14      334.92      5.09 o 
   0   3  16       10.23        5.14      2.14 o 
   1   3  16       66.28       69.89      2.35 o 
   2   3  16      395.05      376.85      6.59 o 
   3   3  16       60.09       63.47      2.85 o 
   4   3  16      192.54      161.10      8.45 o 
   5   3  16       78.91       86.39      3.99 o 
   6   3  16       29.37       31.24      4.07 o 
   7   3  16        0.48       -2.70      2.84 o 
  -6   4  16        6.61        6.14      2.90 o 
  -5   4  16      124.52       99.71      4.29 o 
  -4   4  16       37.62       34.63      4.67 o 
  -3   4  16       59.70       58.05      2.96 o 
  -2   4  16        0.76        4.92      1.68 o 
  -1   4  16       17.45       14.51      1.73 o 
   0   4  16      115.75      110.05      6.56 o 
   1   4  16        1.68        2.04      1.73 o 
   2   4  16        9.93        8.69      1.98 o 
   3   4  16       26.76       21.72      2.49 o 
   4   4  16       66.50       72.01      5.21 o 
   5   4  16       18.48       21.60      5.16 o 
   6   4  16       12.29       14.68      3.00 o 
  -6   5  16        3.24       -0.04      3.79 o 
  -5   5  16       26.46       28.26      3.42 o 
  -4   5  16       23.03       17.48      2.57 o 
  -3   5  16       94.98       91.63      3.44 o 
  -2   5  16        5.65        3.06      1.92 o 
  -1   5  16       72.84       72.76      4.74 o 
   0   5  16       81.31       82.25      3.57 o 
   1   5  16       44.31       43.12      2.88 o 
   2   5  16       98.76       94.42      5.43 o 
   3   5  16       10.29       10.44      3.88 o 
   4   5  16        1.12       -0.60      2.32 o 
   5   5  16        0.03        2.29      3.57 o 
   6   5  16        0.55        1.74      2.90 o 
  -5   6  16        9.81        6.55      3.19 o 
  -4   6  16        7.54        7.42      2.68 o 
  -3   6  16       67.60       71.86      4.90 o 
  -2   6  16       82.18       89.41      4.27 o 
  -1   6  16      184.52      174.94      5.64 o 
   0   6  16        0.19        2.82      2.36 o 
   1   6  16        9.56       10.90      2.47 o 
   2   6  16        0.17        0.62      2.42 o 
   3   6  16       81.97       84.07      5.65 o 
   4   6  16        5.43        8.19      2.91 o 
   5   6  16        1.12       -0.23      3.23 o 
  -3   7  16       10.99        8.57      2.96 o 
  -2   7  16        1.07       -1.96      3.10 o 
  -1   7  16       70.27       69.97      4.18 o 
   0   7  16        3.81        3.80      2.75 o 
   1   7  16        8.50        3.26      2.82 o 
   2   7  16        6.09        7.08      2.94 o 
   3   7  16        6.33        7.16      3.38 o 
  -7   0  17        9.24       10.41      4.51 o 
  -5   0  17      653.64      607.99     17.40 o 
  -3   0  17       35.69       31.51      3.33 o 
  -1   0  17      532.99      582.21     10.90 o 
   1   0  17      238.18      256.79      5.59 o 
   3   0  17     2695.57     2785.83     67.86 o 
   5   0  17       53.22       35.93      3.70 o 
   7   0  17       75.18       69.09      5.81 o 
  -7   1  17        4.89        1.70      4.57 o 
  -6   1  17       49.80       40.37      3.64 o 
  -5   1  17       26.85       27.13      2.85 o 
  -4   1  17       23.85       22.21      2.67 o 
  -3   1  17        0.03       -1.27      2.01 o 
  -2   1  17       59.37       56.05      1.96 o 
  -1   1  17      276.70      277.10      4.27 o 
   0   1  17       12.79       10.55      1.30 o 
   1   1  17      835.36      867.43     12.81 o 
   2   1  17      414.06      420.98      6.95 o 
   3   1  17      208.86      205.70      5.50 o 
   4   1  17        0.32       -0.58      2.04 o 
   5   1  17      244.94      230.25      8.96 o 
   6   1  17       47.02       44.74      3.31 o 
   7   1  17       16.20       22.55      3.30 o 
  -7   2  17       32.88       40.45      3.79 o 
  -6   2  17        1.42        1.11      3.75 o 
  -5   2  17        7.35       -0.41      3.75 o 
  -4   2  17       28.68       31.46      2.64 o 
  -3   2  17      297.50      290.98      5.52 o 
  -2   2  17      203.26      191.91      4.06 o 
  -1   2  17       18.78       19.46      1.33 o 
   0   2  17       61.44       59.23      2.76 o 
   1   2  17      360.32      356.12      6.14 o 
   2   2  17      867.23      861.48     12.88 o 
   3   2  17      926.19      906.98     17.33 o 
   4   2  17       12.98       14.11      2.47 o 
   5   2  17      110.51      102.22      4.24 o 
   6   2  17        0.68        0.83      2.48 o 
   7   2  17       31.47       31.58      3.59 o 
  -7   3  17        2.82        5.13      3.49 o 
  -6   3  17       61.82       66.62      4.04 o 
  -5   3  17       11.10        7.29      2.53 o 
  -4   3  17        2.21        0.62      2.29 o 
  -3   3  17       23.56       28.86      2.12 o 
  -2   3  17       43.68       43.74      3.19 o 
  -1   3  17      669.30      651.56      8.75 o 
   0   3  17        0.24       -1.02      1.43 o 
   1   3  17       10.73       12.06      1.54 o 
   2   3  17        0.42        0.03      1.50 o 
   3   3  17      372.33      353.31      6.39 o 
   4   3  17       25.67       24.09      2.65 o 
   5   3  17      126.18      121.07      6.39 o 
   6   3  17        8.59        8.33      2.79 o 
  -6   4  17       11.46       17.34      3.28 o 
  -5   4  17        3.31        1.02      2.71 o 
  -4   4  17      116.02      123.79      4.60 o 
  -3   4  17        6.02        5.41      2.86 o 
  -2   4  17      123.31      117.98      3.39 o 
  -1   4  17        7.11        7.66      1.75 o 
   0   4  17       19.25       17.50      2.24 o 
   1   4  17      206.70      183.85      5.05 o 
   2   4  17      272.10      259.69      6.36 o 
   3   4  17       94.85       83.40      2.95 o 
   4   4  17       27.36       31.93      2.34 o 
   5   4  17       18.43       21.12      3.00 o 
   6   4  17        5.55        5.96      3.03 o 
  -5   5  17        0.01       -1.93      2.90 o 
  -4   5  17       31.87       32.24      3.17 o 
  -3   5  17       59.50       60.10      3.11 o 
  -2   5  17       55.29       54.35      2.88 o 
  -1   5  17       58.97       56.83      3.41 o 
   0   5  17       16.33       18.24      2.48 o 
   1   5  17       24.73       22.34      4.15 o 
   2   5  17       43.19       44.11      3.06 o 
   3   5  17        0.93        4.82      2.59 o 
   4   5  17        4.06        3.80      2.82 o 
   5   5  17        6.67        6.94      3.67 o 
  -4   6  17       25.52       27.12      4.48 o 
  -3   6  17        3.72       -0.84      2.57 o 
  -2   6  17       12.57       10.20      2.89 o 
  -1   6  17       87.28       95.75      4.39 o 
   0   6  17        0.00        1.50      2.44 o 
   1   6  17        5.33        3.55      2.51 o 
   2   6  17       25.17       28.77      3.08 o 
   3   6  17        7.19        3.06      2.99 o 
   4   6  17        4.91        9.85      3.07 o 
  -3   7  17       38.03       37.02      7.16 o 
  -2   7  17       11.33       15.53      4.11 o 
  -1   7  17        7.14        6.88      3.08 o 
   0   7  17        0.10       -1.22      2.74 o 
   1   7  17        5.29        5.09      2.87 o 
   2   7  17        1.07       -0.65      3.24 o 
  -6   0  18        0.40       -2.54      3.90 o 
  -4   0  18     1473.52     1536.32     37.65 o 
  -2   0  18      173.39      175.95      5.22 o 
   0   0  18      107.37       93.49      5.31 o 
   2   0  18      314.72      291.46      9.66 o 
   4   0  18      385.77      401.61     12.95 o 
   6   0  18        7.45        3.67      3.70 o 
  -7   1  18        0.16        1.30      6.32 o 
  -6   1  18        5.86        2.61      2.84 o 
  -5   1  18       21.04       15.98      2.83 o 
  -4   1  18        0.15        1.04      2.20 o 
  -3   1  18       86.26       84.64      3.25 o 
  -2   1  18       32.27       35.80      1.97 o 
  -1   1  18        9.19       15.44      1.35 o 
   0   1  18      551.31      537.70     10.32 o 
   1   1  18       22.09       28.89      6.93 o 
   2   1  18     2276.34     2363.74     41.04 o 
   3   1  18      100.48      104.90      5.21 o 
   4   1  18        2.81        1.82      2.29 o 
   5   1  18       10.42       10.43      2.54 o 
   6   1  18       81.50       86.30      4.21 o 
   7   1  18       12.29       12.61      3.18 o 
  -7   2  18       31.20       37.43      6.37 o 
  -6   2  18       11.14        8.70      2.84 o 
  -5   2  18        2.50        0.03      2.49 o 
  -4   2  18        3.56        2.93      2.33 o 
  -3   2  18      129.28      120.02      3.97 o 
  -2   2  18      436.28      400.88      7.26 o 
  -1   2  18       51.06       44.95      1.70 o 
   0   2  18      137.65      134.33      3.27 o 
   1   2  18      291.51      278.86     12.26 o 
   2   2  18      531.83      541.50      8.73 o 
   3   2  18       90.35       88.96      3.75 o 
   4   2  18      330.36      301.97      7.53 o 
   5   2  18        5.48        6.41      2.31 o 
   6   2  18       10.58       10.94      2.77 o 
   7   2  18        0.06       -1.64      4.22 o 
  -6   3  18       11.79        9.43      3.74 o 
  -5   3  18       35.09       34.05      3.23 o 
  -4   3  18       15.24        9.54      2.58 o 
  -3   3  18      100.20       97.61      3.22 o 
  -2   3  18       10.14       12.07      1.79 o 
  -1   3  18        3.90        5.24      1.46 o 
   0   3  18      318.44      295.43      5.55 o 
   1   3  18       24.39       21.48      2.31 o 
   2   3  18      100.40       99.84      2.99 o 
   3   3  18        0.67        0.88      1.66 o 
   4   3  18        8.11        8.91      2.36 o 
   5   3  18        0.15        1.58      2.28 o 
   6   3  18       13.36       12.06      3.01 o 
  -6   4  18        0.35        0.67      3.16 o 
  -5   4  18       41.23       50.85      5.36 o 
  -4   4  18       22.20       23.38      3.06 o 
  -3   4  18       74.94       71.63      2.98 o 
  -2   4  18       37.67       33.31      2.35 o 
  -1   4  18       23.55       33.98      3.41 o 
   0   4  18       25.66       25.60      2.03 o 
   1   4  18        3.77        4.02      2.59 o 
   2   4  18       18.34       17.29      2.26 o 
   3   4  18        0.16       -2.88      1.92 o 
   4   4  18       20.02       20.01      4.60 o 
   5   4  18        0.42        2.33      2.67 o 
   6   4  18        2.34        4.51      3.06 o 
  -5   5  18       83.26       93.87      4.71 o 
  -4   5  18        0.03        3.99      2.77 o 
  -3   5  18        3.55        6.69      2.44 o 
  -2   5  18       70.63       69.39      3.70 o 
  -1   5  18       19.05       18.91      2.79 o 
   0   5  18       62.41       63.00      9.17 o 
   1   5  18       33.56       30.99      2.93 o 
   2   5  18       75.89       67.65      4.15 o 
   3   5  18        5.17        4.14      2.61 o 
   4   5  18        1.89       -3.81      2.91 o 
   5   5  18        7.21       11.34      2.98 o 
  -4   6  18      116.49      122.47      5.40 o 
  -3   6  18       21.62       27.84      3.04 o 
  -2   6  18        0.71        0.62      2.99 o 
  -1   6  18        2.05        3.97      2.75 o 
   0   6  18        1.28        0.91      2.64 o 
   1   6  18        2.09        3.13      2.69 o 
   2   6  18       10.74       11.74      2.94 o 
   3   6  18       11.58       11.39      2.96 o 
   4   6  18        7.79        9.61      3.29 o 
  -2   7  18       34.36       33.22      3.93 o 
  -1   7  18        4.78        9.29      4.49 o 
   0   7  18        5.55        1.88      3.08 o 
   1   7  18       11.45        9.86      3.17 o 
   2   7  18        5.19        4.01      3.15 o 
  -7   0  19        0.01        1.38      4.40 o 
  -5   0  19       53.97       50.26      4.90 o 
  -3   0  19       42.70       34.84      3.61 o 
  -1   0  19      333.33      333.65     10.10 o 
   1   0  19       56.31       51.62      3.97 o 
   3   0  19       23.34       20.12      3.49 o 
   5   0  19        6.41        5.97      3.29 o 
   7   0  19        0.92        2.31      4.63 o 
  -7   1  19        2.58        3.61      3.28 o 
  -6   1  19        2.68        2.10      2.96 o 
  -5   1  19      115.32      108.67      8.14 o 
  -4   1  19        0.00        1.35      2.11 o 
  -3   1  19      202.22      180.25      4.98 o 
  -2   1  19      107.40      110.03      4.32 o 
  -1   1  19        2.30        2.88      1.28 o 
   0   1  19       60.24       65.35      4.76 o 
   1   1  19      363.89      363.87      6.32 o 
   2   1  19      100.03      105.45      5.63 o 
   3   1  19       43.34       45.29      3.01 o 
   4   1  19        5.95        2.03      2.32 o 
   5   1  19       13.07       16.12      2.68 o 
   6   1  19        7.71        9.32      2.86 o 
  -6   2  19       31.19       35.93      3.65 o 
  -5   2  19      148.78      140.64      5.30 o 
  -4   2  19       46.76       46.67      3.11 o 
  -3   2  19       76.28       84.11      9.33 o 
  -2   2  19        0.18        3.81      2.58 o 
  -1   2  19       67.11       64.96      2.05 o 
   0   2  19      145.10      146.55      3.52 o 
   1   2  19      240.17      242.15      4.79 o 
   2   2  19        6.30        4.69      2.02 o 
   3   2  19      122.07      104.50     11.27 o 
   4   2  19       14.60       15.51      2.68 o 
   5   2  19       50.86       49.92      3.42 o 
   6   2  19       23.58       23.87      3.18 o 
  -6   3  19        0.69       -2.40      2.98 o 
  -5   3  19       29.39       29.94      3.28 o 
  -4   3  19       68.70       68.42      3.68 o 
  -3   3  19       10.17        7.96      2.13 o 
  -2   3  19      178.17      174.48      4.15 o 
  -1   3  19        1.16        2.37      1.71 o 
   0   3  19      185.23      185.04      4.19 o 
   1   3  19      436.26      421.51      8.12 o 
   2   3  19      225.78      217.56      5.16 o 
   3   3  19       98.59       88.14      3.98 o 
   4   3  19       16.06       13.94      2.59 o 
   5   3  19        0.01       -2.36      2.51 o 
   6   3  19       56.62       52.45      3.93 o 
  -5   4  19       42.78       43.36      3.78 o 
  -4   4  19       11.63       11.04      2.83 o 
  -3   4  19       30.67       28.71      2.47 o 
  -2   4  19       12.10       15.48      3.82 o 
  -1   4  19      526.51      485.46     10.35 o 
   0   4  19       13.68       18.85      2.08 o 
   1   4  19       57.96       61.44      2.71 o 
   2   4  19       33.41       33.22      2.31 o 
   3   4  19       34.41       29.26      2.35 o 
   4   4  19       40.14       36.88      3.28 o 
   5   4  19        0.84       -0.01      2.74 o 
  -5   5  19        3.30        0.51      3.10 o 
  -4   5  19       47.12       47.37      3.68 o 
  -3   5  19        2.69        3.88      2.52 o 
  -2   5  19        2.62        2.74      2.76 o 
  -1   5  19       18.47       17.01      2.88 o 
   0   5  19       49.73       55.24      7.87 o 
   1   5  19       56.88       53.56      4.37 o 
   2   5  19       14.14       12.29      2.71 o 
   3   5  19        0.70        4.19      3.47 o 
   4   5  19        8.20        8.87      3.09 o 
  -3   6  19        3.48        4.79      3.77 o 
  -2   6  19       24.91       34.51      3.72 o 
  -1   6  19        6.47        2.63      2.84 o 
   0   6  19       12.90       12.04      2.97 o 
   1   6  19        5.52        5.98      2.76 o 
   2   6  19       17.71       18.95      3.19 o 
   3   6  19        3.41        4.20      3.21 o 
   0   7  19        8.51        9.79      4.14 o 
  -6   0  20        0.20       -5.92      3.99 o 
  -4   0  20      161.66      153.33      7.19 o 
  -2   0  20      188.29      170.66      6.49 o 
   0   0  20      142.97      127.55      3.85 o 
   2   0  20     1691.99     1735.84     43.66 o 
   4   0  20        8.87        9.32      3.56 o 
   6   0  20       62.88       46.36      5.15 o 
  -6   1  20       17.32       16.62      3.30 o 
  -5   1  20       41.81       48.54      3.62 o 
  -4   1  20       69.04       81.35      3.83 o 
  -3   1  20        1.40        1.19      2.09 o 
  -2   1  20      196.49      189.49      4.25 o 
  -1   1  20       47.59       44.22      3.77 o 
   0   1  20        0.82        1.62      1.58 o 
   1   1  20       38.84       45.62      2.15 o 
   2   1  20        9.87       11.46      2.12 o 
   3   1  20       67.01       63.79      3.33 o 
   4   1  20       47.68       37.88      4.45 o 
   5   1  20        9.64       10.59      2.70 o 
   6   1  20        0.12        0.25      2.75 o 
  -6   2  20       26.15       28.23      3.53 o 
  -5   2  20       49.48       46.64      3.59 o 
  -4   2  20      126.76      118.88      4.61 o 
  -3   2  20        8.10        9.45      2.36 o 
  -2   2  20      130.56      121.81      4.12 o 
  -1   2  20       57.77       68.64      2.23 o 
   0   2  20      413.99      397.28      6.96 o 
   1   2  20      221.20      230.43      4.75 o 
   2   2  20        6.96        6.49      2.25 o 
   3   2  20        9.83       10.95      2.47 o 
   4   2  20       16.91       22.86      2.71 o 
   5   2  20       89.02       82.60      4.16 o 
   6   2  20        4.73        8.36      2.95 o 
  -6   3  20        4.66        6.63      3.38 o 
  -5   3  20        0.35        3.20      2.99 o 
  -4   3  20       73.04       75.94     10.05 o 
  -3   3  20        0.23       -1.27      2.41 o 
  -2   3  20       78.39       75.64      2.89 o 
  -1   3  20       52.89       51.44      3.06 o 
   0   3  20       16.18       17.31      1.89 o 
   1   3  20      101.93      110.79      3.28 o 
   2   3  20        5.44        6.92      2.58 o 
   3   3  20       62.11       61.10      3.60 o 
   4   3  20        4.96        8.32      2.70 o 
   5   3  20        6.10        2.95      2.72 o 
   6   3  20        9.52        4.28      4.04 o 
  -5   4  20       22.85       22.62      3.47 o 
  -4   4  20        0.08        0.56      2.86 o 
  -3   4  20        0.72       -0.41      2.31 o 
  -2   4  20       25.42       22.23      2.95 o 
  -1   4  20      216.72      219.24      6.15 o 
   0   4  20       55.31       56.26      2.78 o 
   1   4  20       43.43       43.08      2.67 o 
   2   4  20        0.05       -0.88      1.90 o 
   3   4  20       67.22       70.11      4.04 o 
   4   4  20        0.21        0.08      5.43 o 
   5   4  20       89.64       99.50     12.28 o 
  -4   5  20       23.11       31.82      6.76 o 
  -3   5  20       59.27       66.73      4.83 o 
  -2   5  20       20.38       17.19      3.02 o 
  -1   5  20       67.35       61.50      3.88 o 
   0   5  20        6.91        4.94      2.33 o 
   1   5  20       23.31       27.81      3.87 o 
   2   5  20        0.07        0.63      2.12 o 
   3   5  20      142.28      151.47      4.44 o 
   4   5  20        1.73        2.68      3.19 o 
  -3   6  20        0.33        5.37      3.42 o 
  -2   6  20        9.40        8.02      3.65 o 
  -1   6  20       40.71       56.70      3.97 o 
   0   6  20        0.09       -0.52      4.50 o 
   1   6  20        0.92        3.50      2.85 o 
   2   6  20       51.84       53.41      9.11 o 
  -5   0  21      134.58      123.48      7.08 o 
  -3   0  21       29.63       27.08      3.90 o 
  -1   0  21      160.75      169.33      4.96 o 
   1   0  21       13.31        9.96      3.40 o 
   3   0  21      146.19      155.69      7.28 o 
   5   0  21       93.16       88.91      6.15 o 
  -6   1  21       23.46       24.24      8.89 o 
  -5   1  21       69.83       57.57      3.85 o 
  -4   1  21       54.79       53.54      3.61 o 
  -3   1  21      138.51      139.76      4.66 o 
  -2   1  21        0.04        1.77      1.73 o 
  -1   1  21      311.35      297.29      4.82 o 
   0   1  21       46.20       37.54      3.59 o 
   1   1  21       92.61       84.10      3.78 o 
   2   1  21      251.97      259.69      8.96 o 
   3   1  21      275.71      284.26      7.39 o 
   4   1  21       24.57       20.68      3.70 o 
   5   1  21        1.38        4.28      2.73 o 
   6   1  21        1.17        0.67      3.02 o 
  -6   2  21       18.74       22.32      8.46 o 
  -5   2  21      102.28      107.39      4.67 o 
  -4   2  21       47.91       48.10      3.57 o 
  -3   2  21       39.58       34.52      3.02 o 
  -2   2  21        9.94       11.38      2.93 o 
  -1   2  21        1.40        2.19      1.84 o 
   0   2  21       29.36       36.10      2.18 o 
   1   2  21      201.54      189.75      4.62 o 
   2   2  21       42.85       40.49      3.00 o 
   3   2  21        8.71        6.34      2.57 o 
   4   2  21        0.01       -0.95      2.47 o 
   5   2  21       80.96       92.74      4.51 o 
   6   2  21        9.39       12.64      3.10 o 
  -5   3  21       39.04       50.27      4.54 o 
  -4   3  21       26.02       26.40      3.24 o 
  -3   3  21        4.29        3.66      2.64 o 
  -2   3  21        2.55        3.52      3.43 o 
  -1   3  21      130.76      130.78      4.57 o 
   0   3  21       13.86       12.37      2.52 o 
   1   3  21        0.33        0.33      1.91 o 
   2   3  21       14.82       18.55      2.21 o 
   3   3  21       10.09       10.87      2.58 o 
   4   3  21       58.03       54.52      3.67 o 
   5   3  21        8.79        4.53      2.89 o 
  -5   4  21       36.39       30.06      3.83 o 
  -4   4  21       89.78      100.96      4.77 o 
  -3   4  21        4.59        3.55      3.25 o 
  -2   4  21       55.96       51.13      3.82 o 
  -1   4  21        0.21       -0.66      2.55 o 
   0   4  21       17.08       26.07      2.47 o 
   1   4  21       26.07       24.31      2.31 o 
   2   4  21       87.18       80.30      3.47 o 
   3   4  21        3.62        4.52      3.14 o 
   4   4  21       22.67       25.34      3.23 o 
  -4   5  21       23.94       33.71      4.41 o 
  -3   5  21        5.14       10.80      3.53 o 
  -2   5  21       99.85      101.53      4.75 o 
  -1   5  21       24.87       29.56      4.49 o 
   0   5  21       11.09       10.54      2.47 o 
   1   5  21       13.28       15.07      3.97 o 
   2   5  21        5.65        5.89      2.34 o 
   3   5  21        0.01       -0.43      2.45 o 
  -2   6  21       24.42       18.23      3.61 o 
  -1   6  21        0.04       -1.15      3.10 o 
   0   6  21       56.47       64.19      4.16 o 
   1   6  21       38.29       51.59      4.14 o 
   2   6  21       21.26       26.64      2.95 o 
  -6   0  22        5.23        7.30      4.76 o 
  -4   0  22       56.07       73.20      5.53 o 
  -2   0  22      165.21      144.71      6.46 o 
   0   0  22       36.03       37.65      3.79 o 
   2   0  22      272.15      291.71     10.41 o 
   4   0  22        9.27        6.96      3.77 o 
  -6   1  22        2.64       -4.48      3.26 o 
  -5   1  22       50.31       39.98      3.79 o 
  -4   1  22        3.33        2.32      2.88 o 
  -3   1  22       44.05       49.55      3.33 o 
  -2   1  22      118.60      133.19      8.15 o 
  -1   1  22        0.06        7.35      1.76 o 
   0   1  22       67.78       72.64      2.67 o 
   1   1  22       34.77       33.37      2.83 o 
   2   1  22      333.58      330.43      8.10 o 
   3   1  22       82.32       90.12      4.10 o 
   4   1  22      145.57      157.39      5.52 o 
   5   1  22        7.87        8.27      3.24 o 
  -5   2  22       99.29      110.98      5.02 o 
  -4   2  22        1.53        6.94      2.93 o 
  -3   2  22        7.38       10.45      2.75 o 
  -2   2  22       38.05       29.95      4.19 o 
  -1   2  22       15.27       19.61      2.58 o 
   0   2  22        0.04        1.08      2.01 o 
   1   2  22        7.34        9.14      2.85 o 
   2   2  22        5.75        3.77      2.58 o 
   3   2  22       58.50       55.75      5.50 o 
   4   2  22        8.33        7.61      3.38 o 
   5   2  22       20.68       23.10      3.34 o 
  -5   3  22       14.59       18.41      3.63 o 
  -4   3  22       20.88       24.76      4.04 o 
  -3   3  22       61.24       59.61      3.72 o 
  -2   3  22        0.01       -2.37      2.50 o 
  -1   3  22      213.87      224.69      6.33 o 
   0   3  22        8.79        7.19      2.10 o 
   1   3  22        1.01        0.62      2.00 o 
   2   3  22       38.63       38.74      3.15 o 
   3   3  22       23.01       24.53      3.35 o 
   4   3  22        8.86        8.33      2.87 o 
   5   3  22        3.17        2.68      4.09 o 
  -4   4  22        0.99        2.61      3.21 o 
  -3   4  22       37.67       41.08      3.82 o 
  -2   4  22        7.94       10.49      3.07 o 
  -1   4  22        0.53        0.17      5.34 o 
   0   4  22        5.26        6.61      2.25 o 
   1   4  22       39.21       48.20      2.91 o 
   2   4  22       19.77       26.72      2.62 o 
   3   4  22       27.94       23.54      3.36 o 
   4   4  22       10.46       15.19      3.29 o 
  -3   5  22       10.50       10.98      4.24 o 
  -2   5  22        0.08        1.53      4.40 o 
  -1   5  22       39.77       60.10      4.02 o 
   0   5  22       13.10       12.64      6.14 o 
   1   5  22        2.02        0.22      3.28 o 
   2   5  22        5.55        4.35      3.12 o 
   3   5  22       55.92       60.78      4.47 o 
  -5   0  23        2.77        0.77      4.35 o 
  -3   0  23       14.12       13.61      4.15 o 
  -1   0  23       21.53       19.26      2.65 o 
   1   0  23      140.16      150.99      7.30 o 
   3   0  23      250.28      253.99      9.87 o 
   5   0  23       14.02       10.09      4.33 o 
  -5   1  23       16.82       20.68      3.52 o 
  -4   1  23       52.36       49.71      3.67 o 
  -3   1  23       11.32        8.67      2.79 o 
  -2   1  23       36.47       38.68      3.11 o 
  -1   1  23       15.04       20.82      2.60 o 
   0   1  23        8.70       13.66      2.07 o 
   1   1  23        2.37        3.28      2.60 o 
   2   1  23       96.11      102.53      4.41 o 
   3   1  23        1.09       -1.69      2.45 o 
   4   1  23        3.13        1.09      2.65 o 
   5   1  23      117.57      127.64      5.38 o 
  -5   2  23        8.59       11.83      3.53 o 
  -4   2  23       88.29       90.77      4.58 o 
  -3   2  23       34.29       33.64      3.78 o 
  -2   2  23       17.17       14.48      2.83 o 
  -1   2  23       25.91       21.92      3.52 o 
   0   2  23       10.34       12.52      2.13 o 
   1   2  23       52.38       54.91      5.89 o 
   2   2  23      154.13      167.02      5.61 o 
   3   2  23       17.53       25.36      3.37 o 
   4   2  23        1.10        7.43      2.81 o 
   5   2  23        9.77        6.29      3.02 o 
  -4   3  23       39.69       47.69      3.89 o 
  -3   3  23       24.50       29.09      4.25 o 
  -2   3  23        0.33        2.87      2.72 o 
  -1   3  23        5.88        3.02      2.70 o 
   0   3  23       23.28       31.86      2.64 o 
   1   3  23       11.81       13.12      2.46 o 
   2   3  23       13.46       13.13      2.93 o 
   3   3  23       66.72       66.39      4.00 o 
   4   3  23        9.83       14.97      4.25 o 
  -4   4  23       61.44       75.22      4.75 o 
  -3   4  23       17.13       21.12      4.42 o 
  -2   4  23      110.24      117.01      6.94 o 
  -1   4  23        0.40        3.73      2.85 o 
   0   4  23       40.32       36.20      3.51 o 
   1   4  23        4.41        7.94      2.44 o 
   2   4  23        8.49       12.38      4.14 o 
   3   4  23        0.53        1.81      3.05 o 
  -2   5  23       44.01       49.06      7.90 o 
  -1   5  23        2.58        7.03      3.17 o 
   0   5  23       77.49       80.43      4.34 o 
   1   5  23       37.76       40.42      5.45 o 
   2   5  23        3.51        0.47      2.66 o 
  -4   0  24       46.92       58.79      5.67 o 
  -2   0  24        8.64        6.37      3.77 o 
   0   0  24       46.65       41.62      4.92 o 
   2   0  24      203.06      193.25      8.53 o 
   4   0  24      109.83      103.77      6.58 o 
  -5   1  24       24.43       24.75      3.81 o 
  -4   1  24       17.75       21.60      3.50 o 
  -3   1  24       18.17       21.04      3.10 o 
  -2   1  24        0.10        0.66      3.02 o 
  -1   1  24        1.23        2.13      2.59 o 
   0   1  24       39.26       44.98      3.53 o 
   1   1  24      275.90      274.19     15.90 o 
   2   1  24       49.44       49.32      3.44 o 
   3   1  24        9.10       13.88      2.77 o 
   4   1  24       15.35       14.63      4.62 o 
  -4   2  24       45.47       53.54      4.13 o 
  -3   2  24       26.55       28.87      3.41 o 
  -2   2  24        3.94        3.04      3.58 o 
  -1   2  24        7.26       11.61      2.88 o 
   0   2  24        0.01       -1.34      2.27 o 
   1   2  24        3.38        3.74      2.67 o 
   2   2  24      174.04      171.57      5.81 o 
   3   2  24       22.65       28.33      6.44 o 
   4   2  24       29.75       27.29      3.26 o 
  -4   3  24        0.72        2.98      5.89 o 
  -3   3  24       28.10       32.57      4.81 o 
  -2   3  24       42.24       36.16      4.83 o 
  -1   3  24       95.82       98.08      4.44 o 
   0   3  24       14.27       17.55      3.77 o 
   1   3  24      116.71      123.06      5.03 o 
   2   3  24       84.89      102.06      4.77 o 
   3   3  24       45.58       49.51      3.95 o 
   4   3  24       29.03       32.81      6.35 o 
  -3   4  24       50.76       59.97      5.56 o 
  -2   4  24        0.31        1.26      3.40 o 
  -1   4  24       31.80       43.51      7.14 o 
   0   4  24       24.56       26.76      3.21 o 
   1   4  24       68.33       76.54      3.61 o 
   2   4  24      140.61      141.85      5.75 o 
   3   4  24       56.71       75.34      4.60 o 
   0   5  24        0.33        4.67      3.21 o 
  -3   0  25       23.82       23.77      4.79 o 
   1   0  25       69.28       65.44      5.24 o 
   3   0  25      163.96      158.98      8.12 o 
  -4   1  25        0.01        2.88      3.21 o 
  -3   1  25        0.78       -2.33      2.99 o 
  -2   1  25        2.38       14.74      4.29 o 
  -1   1  25      136.59      154.21      9.65 o 
   0   1  25        1.60        4.10      2.80 o 
   1   1  25      101.72      107.83      7.95 o 
   2   1  25        0.00        0.27      2.85 o 
   3   1  25        3.62        1.64      2.92 o 
   4   1  25       11.82       12.74      3.13 o 
  -4   2  25        0.07        3.24      3.48 o 
  -3   2  25       15.80       19.11      3.65 o 
  -2   2  25        6.88        8.60      4.47 o 
  -1   2  25        0.34        2.73      2.99 o 
   0   2  25       80.31       80.05      4.25 o 
   1   2  25        8.24        3.31      2.87 o 
   2   2  25       59.53       79.68      4.29 o 
   3   2  25        9.60       11.35      2.98 o 
  -3   3  25        2.81        0.59      4.31 o 
  -2   3  25       16.76       19.30      4.47 o 
  -1   3  25        8.06       12.60      3.13 o 
   0   3  25       50.85       60.99      3.90 o 
   1   3  25       53.73       52.18      4.02 o 
   2   3  25       36.57       44.00      3.86 o 
   3   3  25       23.51       34.73      3.82 o 
  -2   4  25       16.34       12.43      4.58 o 
  -1   4  25        1.02       -0.64      3.12 o 
   0   4  25       48.88       52.90      4.02 o 
   1   4  25        2.56        3.93      2.72 o 
  -2   0  26       65.06       73.78      6.40 o 
   0   0  26       57.93       58.93      5.74 o 
   2   0  26       17.87       19.73      4.85 o 
  -3   1  26       14.32       18.07      3.62 o 
  -2   1  26       18.76       18.74      4.65 o 
   0   1  26       64.69       68.52      4.66 o 
   1   1  26        0.87       -1.19      2.91 o 
   2   1  26        2.93        2.75      2.97 o 
   3   1  26       27.24       29.40      3.50 o 
  -3   2  26        0.77        4.08      4.79 o 
  -2   2  26      144.86      149.79      7.62 o 
  -1   2  26        3.82       12.29      3.34 o 
   0   2  26        9.03        8.73      4.74 o 
   1   2  26       12.17       10.04      3.58 o 
   2   2  26       69.28       69.27      4.25 o 
   3   2  26       12.50       13.01      3.36 o 
  -2   3  26       10.02       13.72      4.81 o 
  -1   3  26       38.05       35.19      3.79 o 
   0   3  26       44.20       47.45      4.29 o 
   1   3  26        5.66       12.76      3.52 o 
   2   3  26       21.44       25.10      3.74 o 
  -3   0  27       11.89        7.17      5.49 o 
   1   0  27        9.89       18.67      4.56 o 
  -2   1  27       38.86       36.43      5.72 o 
   0   1  27        2.13        0.79      3.39 o 
   1   1  27      182.43      212.11      6.73 o 
   2   1  27        8.67        9.57      3.15 o 
  -2   2  27        4.50        3.13      4.54 o 
  -1   2  27       27.43       33.64      5.28 o 
   0   2  27        0.15        6.12      4.79 o 
   1   2  27        5.47        6.70      3.24 o 
   2   2  27      222.30      240.76      7.51 o 
   0   0  28      173.87      196.36      9.10 o 
   0   1  28       13.27       16.38      5.47 o 
   1   1  28       15.87       21.70      3.62 o 
                                                 
